# Supplementary material for: Bis(5-chloro­quinolin-8-olato-κ2 N,O)bis­(propan-2-olato-κO)titanium(IV)
Source: Acta Crystallogr Sect E Struct Rep Online. 2009 Feb 13;65(Pt 3):m271. doi: 10.1107/S1600536809004383 (PMC2968443; doi:10.1107/S1600536809004383)
Supplement: Supplementary file 1 [file e-65-0m271-sup1.cif]

##############################################################################
###                                                                        ###
###        Electronic paper (Acta Crystallographica Section E)             ###
###                                                                        ###
##############################################################################
#                                                                            #
# This CIF contains the data in a paper accepted for publication in Acta     #
# Crystallographica Section E. It conforms to the requirements of Notes      #
# for Authors for Section E, and has been peer reviewed under the auspices   #
# of the IUCr Commission on Journals.                                        #
#                                                                            #
# Full details of the Crystallographic Information File format               #
# are given in the paper "The Crystallographic Information File (CIF):       #
# a New Standard Archive File for Crystallography" by S. R. Hall, F. H.      #
# Allen and I. D. Brown [Acta Cryst. (1991), A47, 655-685].                  #
#                                                                            #
# The current version of the core CIF dictionary is obtainable from          #
# ftp://ftp.iucr.org/pub/cif_core.dic. The current version number is 2.4.    #
#                                                                            #
# Software is freely available for graphical display of the structure(s) in  #
# this CIF.  For information consult the CIF home page http://www.iucr.org/  #
# cif/home.html                                                              #
#                                                                            #
# This file may be used for bona fide research purposes within the           #
# scientific community so long as proper attribution is given to the journal # 
# article from which it was obtained.                                        #
#                                                                            #
##############################################################################
                                             
data_global
_audit_creation_method     SHELXL-97
_journal_date_recd_electronic     2009-02-05
_journal_date_accepted     2009-02-06
_journal_name_full     'Acta Crystallographica, Section E'
_journal_year     2009
_journal_volume     65
_journal_issue      3
_journal_page_first     m271
_journal_page_last     m271
_journal_paper_category     QM
_journal_coeditor_code     BT2867
_publ_contact_author
;
     Dr. Seik Weng Ng
     Department of Chemistry
     University of Malaya
     50603 Kuala Lumpur
     Malaysia
;
_publ_contact_author_email     seikweng@um.edu.my
_publ_contact_author_fax     '03 7967 4193'
_publ_contact_author_phone     '03 7967 6778'
_publ_section_title
;\
Bis(5-chloroquinolin-8-olato-\k^2^<i>N</i>,<i>O</i>)bis(propan-2-olato-\
\k<i>O</i>)titanium(IV)
;
loop_
    _publ_author_name
    _publ_author_address
    'Fazaeli, Yousef'
;
Department of Chemistry
General Campus
Shahid Beheshti University
Tehran 1983963113
Iran
;
    'Najafi, Ezzatollah'
;
Department of Chemistry
General Campus
Shahid Beheshti University
Tehran 1983963113
Iran
;
    'Amini, Mostafa M.'
;
Department of Chemistry
General Campus
Shahid Beheshti University
Tehran 1983963113
Iran
;
    'Ng, Seik Weng'
;
Department of Chemistry
University of Malaya
50603 Kuala Lumpur
Malaysia
;
_publ_section_synopsis     .
data_I
_audit_creation_method     SHELXL-97
_chemical_name_systematic
;
Bis(5-chloroquinolin-8-olato-\k^2^<i>N</i>,<i>O</i>)bis(propan-2-olato-
\k<i>O</i>)titanium(IV)
;
_chemical_name_common     ?
_chemical_formula_moiety     'C24 H24 Cl2 N2 O4 Ti'
_chemical_formula_sum     'C24 H24 Cl2 N2 O4 Ti'
_chemical_formula_iupac     '[Ti (C9 H5 Cl N O)2 (C3 H7 O)2]'
_chemical_formula_weight     523.25
_chemical_melting_point     ?
_symmetry_cell_setting     Triclinic
_symmetry_space_group_name_H-M     'P -1'
_symmetry_space_group_name_Hall     '-P 1'
loop_
    _symmetry_equiv_pos_as_xyz
    'x, y, z'
    '-x, -y, -z'
_cell_length_a     8.2170(2)
_cell_length_b     12.1847(3)
_cell_length_c     13.8113(3)
_cell_angle_alpha     109.5550(10)
_cell_angle_beta     105.0900(10)
_cell_angle_gamma     103.7850(10)
_cell_volume     1174.89(5)
_cell_formula_units_Z     2
_cell_measurement_reflns_used     2883
_cell_measurement_theta_min     2.6
_cell_measurement_theta_max     28.1
_cell_measurement_temperature     100(2)
_exptl_crystal_description     Prism
_exptl_crystal_colour     Yellow
_exptl_crystal_size_max     0.40
_exptl_crystal_size_mid     0.08
_exptl_crystal_size_min     0.08
_exptl_crystal_density_diffrn     1.479
_exptl_crystal_density_meas     ?
_exptl_crystal_density_method     'not measured'
_exptl_crystal_F_000     540
_exptl_absorpt_coefficient_mu     0.626
_exptl_absorpt_correction_type     Multi-scan
_exptl_absorpt_process_details     '(SADABS; Sheldrick, 1996)'
_exptl_absorpt_correction_T_min     0.7879
_exptl_absorpt_correction_T_max     0.9516
_diffrn_ambient_temperature     100(2)
_diffrn_radiation_type     MoK\a
_diffrn_radiation_wavelength     0.71073
_diffrn_radiation_source     'fine-focus sealed tube'
_diffrn_radiation_monochromator     graphite
_diffrn_measurement_device_type     'Bruker SMART APEX'
_diffrn_measurement_method     \w
_diffrn_detector_area_resol_mean     ?
_diffrn_reflns_number     9665
_diffrn_reflns_av_R_equivalents     0.0239
_diffrn_reflns_av_sigmaI/netI     0.0436
_diffrn_reflns_theta_min     1.69
_diffrn_reflns_theta_max     27.50
_diffrn_reflns_theta_full     27.50
_diffrn_measured_fraction_theta_max     0.979
_diffrn_measured_fraction_theta_full     0.979
_diffrn_reflns_limit_h_min     -10
_diffrn_reflns_limit_h_max     10
_diffrn_reflns_limit_k_min     -15
_diffrn_reflns_limit_k_max     15
_diffrn_reflns_limit_l_min     -17
_diffrn_reflns_limit_l_max     17
_diffrn_standards_number     0
_diffrn_standards_interval_count     0
_diffrn_standards_interval_time     0
_diffrn_standards_decay_%     0
_reflns_number_total     5285
_reflns_number_gt     4126
_reflns_threshold_expression     I>2\s(I)
_refine_ls_structure_factor_coef     Fsqd
_refine_ls_matrix_type     full
_refine_ls_R_factor_all     0.0551
_refine_ls_R_factor_gt     0.0386
_refine_ls_wR_factor_gt     0.0900
_refine_ls_wR_factor_ref     0.1016
_refine_ls_goodness_of_fit_ref     1.041
_refine_ls_restrained_S_all     1.056
_refine_ls_number_reflns     5285
_refine_ls_number_parameters     308
_refine_ls_number_restraints     18
_refine_ls_hydrogen_treatment     constr
_refine_ls_weighting_scheme     calc
_refine_ls_weighting_details
         'calc w=1/[\s^2^(Fo^2^)+(0.0434P)^2^+0.5978P] where P=(Fo^2^+2Fc^2^)/3'
_atom_sites_solution_hydrogens     geom
_atom_sites_solution_primary     direct
_atom_sites_solution_secondary     difmap
_refine_ls_shift/su_max     0.001
_refine_ls_shift/su_mean     0.001
_refine_diff_density_max     0.351
_refine_diff_density_min     -0.324
_refine_ls_extinction_method     none
_refine_ls_extinction_coef     ?
loop_
    _atom_type_symbol
    _atom_type_description
    _atom_type_scat_dispersion_real
    _atom_type_scat_dispersion_imag
    _atom_type_scat_source
    'C' 'C' 0.0033 0.0016
                         'International Tables Vol C Tables 4.2.6.8 and 6.1.1.4'
    'H' 'H' 0.0000 0.0000
                         'International Tables Vol C Tables 4.2.6.8 and 6.1.1.4'
    'N' 'N' 0.0061 0.0033
                         'International Tables Vol C Tables 4.2.6.8 and 6.1.1.4'
    'O' 'O' 0.0106 0.0060
                         'International Tables Vol C Tables 4.2.6.8 and 6.1.1.4'
    'Cl' 'Cl' 0.1484 0.1585
                         'International Tables Vol C Tables 4.2.6.8 and 6.1.1.4'
    'Ti' 'Ti' 0.2776 0.4457
                         'International Tables Vol C Tables 4.2.6.8 and 6.1.1.4'
_computing_data_collection     'APEX2 (Bruker, 2008)'
_computing_cell_refinement     'SAINT (Bruker, 2008)'
_computing_data_reduction     'SAINT (Bruker, 2008)'
_computing_structure_solution     'SHELXS97 (Sheldrick, 2008)'
_computing_structure_refinement     'SHELXL97 (Sheldrick, 2008)'
_computing_molecular_graphics     'X-SEED (Barbour, 2001)'
_computing_publication_material     'publCIF (Westrip, 2009)'
loop_
    _atom_site_type_symbol
    _atom_site_label
    _atom_site_fract_x
    _atom_site_fract_y
    _atom_site_fract_z
    _atom_site_U_iso_or_equiv
    _atom_site_adp_type
    _atom_site_calc_flag
    _atom_site_refinement_flags
    _atom_site_occupancy
    _atom_site_disorder_assembly
    _atom_site_disorder_group
    Ti Ti1 0.36699(5) 0.46368(4) 0.21132(3) 0.02005(11) Uani d . 1 A .
    Cl Cl1 -0.42848(9) 0.06005(6) 0.18350(5) 0.03744(17) Uani d . 1 . .
    Cl Cl2 0.23370(8) 1.01980(5) 0.47176(5) 0.02848(15) Uani d . 1 . .
    O O1 0.3245(2) 0.35579(15) 0.28814(13) 0.0251(4) Uani d . 1 A .
    O O2 0.3248(2) 0.59246(14) 0.16226(12) 0.0222(3) Uani d . 1 A .
    O O3 0.6063(2) 0.52223(15) 0.27602(14) 0.0283(4) Uani d D 1 . .
    O O4 0.3252(2) 0.34879(15) 0.07709(13) 0.0257(4) Uani d . 1 . .
    N N1 0.0664(2) 0.40036(17) 0.17023(15) 0.0199(4) Uani d . 1 . .
    N N2 0.3560(2) 0.60873(17) 0.35960(15) 0.0196(4) Uani d . 1 . .
    C C1 0.1581(3) 0.2891(2) 0.27005(18) 0.0217(5) Uani d . 1 . .
    C C2 0.1141(3) 0.1993(2) 0.30843(19) 0.0260(5) Uani d . 1 A .
    H H2 0.2072 0.1836 0.3529 0.031 Uiso calc R 1 . .
    C C3 -0.0671(4) 0.1311(2) 0.28229(19) 0.0286(5) Uani d . 1 . .
    H H3 -0.0945 0.0692 0.3089 0.034 Uiso calc R 1 A .
    C C4 -0.2052(3) 0.1516(2) 0.21957(19) 0.0259(5) Uani d . 1 A .
    C C5 -0.1694(3) 0.2452(2) 0.18031(18) 0.0218(5) Uani d . 1 . .
    C C6 0.0136(3) 0.3111(2) 0.20600(18) 0.0197(4) Uani d . 1 A .
    C C7 -0.2991(3) 0.2793(2) 0.11910(19) 0.0259(5) Uani d . 1 A .
    H H7 -0.4240 0.2386 0.1009 0.031 Uiso calc R 1 . .
    C C8 -0.2436(3) 0.3709(2) 0.08642(19) 0.0260(5) Uani d . 1 . .
    H H8 -0.3296 0.3954 0.0465 0.031 Uiso calc R 1 A .
    C C9 -0.0594(3) 0.4286(2) 0.11196(19) 0.0233(5) Uani d . 1 A .
    H H9 -0.0231 0.4904 0.0865 0.028 Uiso calc R 1 . .
    C C10 0.3085(3) 0.6930(2) 0.22925(18) 0.0191(4) Uani d . 1 . .
    C C11 0.2780(3) 0.7874(2) 0.20186(19) 0.0240(5) Uani d . 1 A .
    H H11 0.2710 0.7842 0.1311 0.029 Uiso calc R 1 . .
    C C12 0.2573(3) 0.8885(2) 0.2785(2) 0.0238(5) Uani d . 1 . .
    H H12 0.2338 0.9518 0.2578 0.029 Uiso calc R 1 A .
    C C13 0.2702(3) 0.8977(2) 0.38176(19) 0.0213(5) Uani d . 1 A .
    C C14 0.3095(3) 0.8066(2) 0.41672(18) 0.0191(4) Uani d . 1 . .
    C C15 0.3243(3) 0.7044(2) 0.33780(18) 0.0179(4) Uani d . 1 A .
    C C16 0.3405(3) 0.8113(2) 0.52348(18) 0.0223(5) Uani d . 1 A .
    H H16 0.3349 0.8796 0.5798 0.027 Uiso calc R 1 . .
    C C17 0.3787(3) 0.7167(2) 0.54536(19) 0.0229(5) Uani d . 1 . .
    H H17 0.4029 0.7196 0.6175 0.027 Uiso calc R 1 A .
    C C18 0.3819(3) 0.6154(2) 0.46011(18) 0.0217(5) Uani d . 1 A .
    H H18 0.4036 0.5487 0.4754 0.026 Uiso calc R 1 . .
    C C19 0.7545(4) 0.6058(3) 0.3799(3) 0.0259(11) Uani d PDU 0.733(8) A 1
    H H19 0.7047 0.6190 0.4400 0.031 Uiso calc PR 0.733(8) A 1
    C C19' 0.7943(8) 0.5966(6) 0.3237(6) 0.017(2) Uani d PDU 0.267(8) A 2
    H H19' 0.8420 0.5836 0.2628 0.020 Uiso calc PR 0.267(8) A 2
    C C20 0.8248(4) 0.7275(2) 0.3771(3) 0.0434(7) Uani d D 1 . .
    H H20A 0.7250 0.7564 0.3565 0.065 Uiso calc PR 0.733(8) A 1
    H H20B 0.8825 0.7187 0.3225 0.065 Uiso calc PR 0.733(8) A 1
    H H20C 0.9135 0.7882 0.4503 0.065 Uiso calc PR 0.733(8) A 1
    H H20D 0.7137 0.7423 0.3483 0.065 Uiso calc PR 0.267(8) A 2
    H H20E 0.9214 0.7755 0.3621 0.065 Uiso calc PR 0.267(8) A 2
    H H20F 0.8600 0.7537 0.4571 0.065 Uiso calc PR 0.267(8) A 2
    C C21 0.8883(3) 0.5458(2) 0.4018(2) 0.0340(6) Uani d D 1 . .
    H H21A 0.9928 0.6047 0.4691 0.051 Uiso calc PR 0.733(8) A 1
    H H21B 0.9275 0.5215 0.3390 0.051 Uiso calc PR 0.733(8) A 1
    H H21C 0.8333 0.4716 0.4116 0.051 Uiso calc PR 0.733(8) A 1
    H H21D 0.9897 0.6148 0.4651 0.051 Uiso calc PR 0.267(8) A 2
    H H21E 0.9331 0.4846 0.3617 0.051 Uiso calc PR 0.267(8) A 2
    H H21F 0.8019 0.5060 0.4280 0.051 Uiso calc PR 0.267(8) A 2
    C C22 0.1934(3) 0.2575(2) -0.0269(2) 0.0297(5) Uani d . 1 A .
    H H22 0.0879 0.2846 -0.0447 0.036 Uiso calc R 1 . .
    C C23 0.1300(4) 0.1341(2) -0.0203(2) 0.0415(7) Uani d . 1 . .
    H H23A 0.0799 0.1439 0.0379 0.062 Uiso calc R 1 A .
    H H23B 0.2322 0.1064 -0.0029 0.062 Uiso calc R 1 . .
    H H23C 0.0368 0.0718 -0.0915 0.062 Uiso calc R 1 . .
    C C24 0.2717(4) 0.2478(3) -0.1150(2) 0.0473(8) Uani d . 1 . .
    H H24A 0.3114 0.3294 -0.1168 0.071 Uiso calc R 1 A .
    H H24B 0.1797 0.1868 -0.1871 0.071 Uiso calc R 1 . .
    H H24C 0.3750 0.2210 -0.0987 0.071 Uiso calc R 1 . .
loop_
    _atom_site_aniso_label
    _atom_site_aniso_U_11
    _atom_site_aniso_U_22
    _atom_site_aniso_U_33
    _atom_site_aniso_U_12
    _atom_site_aniso_U_13
    _atom_site_aniso_U_23
    Ti1 0.0143(2) 0.0191(2) 0.0242(2) 0.00694(16) 0.00535(16) 0.00694(17)
    Cl1 0.0332(4) 0.0336(4) 0.0379(4) -0.0009(3) 0.0177(3) 0.0117(3)
    Cl2 0.0310(3) 0.0203(3) 0.0383(3) 0.0130(2) 0.0161(3) 0.0121(3)
    O1 0.0194(8) 0.0224(8) 0.0315(9) 0.0097(7) 0.0038(7) 0.0118(7)
    O2 0.0233(8) 0.0226(8) 0.0226(8) 0.0087(7) 0.0102(7) 0.0100(7)
    O3 0.0164(8) 0.0224(9) 0.0354(10) 0.0067(7) 0.0038(7) 0.0045(7)
    O4 0.0188(8) 0.0233(8) 0.0267(8) 0.0074(7) 0.0057(7) 0.0033(7)
    N1 0.0181(10) 0.0209(10) 0.0229(9) 0.0088(8) 0.0078(8) 0.0103(8)
    N2 0.0147(9) 0.0205(10) 0.0244(10) 0.0069(8) 0.0063(8) 0.0107(8)
    C1 0.0251(12) 0.0156(11) 0.0212(11) 0.0084(9) 0.0077(9) 0.0042(9)
    C2 0.0327(14) 0.0216(12) 0.0229(12) 0.0118(10) 0.0072(10) 0.0093(10)
    C3 0.0412(15) 0.0214(12) 0.0250(12) 0.0093(11) 0.0147(11) 0.0115(10)
    C4 0.0284(13) 0.0206(12) 0.0238(12) 0.0027(10) 0.0133(10) 0.0053(10)
    C5 0.0238(12) 0.0210(11) 0.0207(11) 0.0080(10) 0.0114(9) 0.0064(9)
    C6 0.0209(11) 0.0176(11) 0.0197(11) 0.0080(9) 0.0076(9) 0.0062(9)
    C7 0.0165(11) 0.0302(13) 0.0251(12) 0.0066(10) 0.0076(10) 0.0062(10)
    C8 0.0199(12) 0.0335(13) 0.0262(12) 0.0124(10) 0.0079(10) 0.0130(11)
    C9 0.0210(12) 0.0270(12) 0.0257(12) 0.0103(10) 0.0086(10) 0.0145(10)
    C10 0.0140(10) 0.0195(11) 0.0234(11) 0.0039(9) 0.0071(9) 0.0100(9)
    C11 0.0216(12) 0.0262(12) 0.0266(12) 0.0065(10) 0.0088(10) 0.0154(10)
    C12 0.0206(12) 0.0228(12) 0.0330(13) 0.0089(10) 0.0094(10) 0.0171(10)
    C13 0.0174(11) 0.0169(11) 0.0284(12) 0.0059(9) 0.0087(9) 0.0081(9)
    C14 0.0134(10) 0.0181(11) 0.0247(11) 0.0049(9) 0.0061(9) 0.0088(9)
    C15 0.0137(10) 0.0190(11) 0.0228(11) 0.0050(9) 0.0068(9) 0.0114(9)
    C16 0.0199(11) 0.0212(11) 0.0231(11) 0.0060(9) 0.0076(9) 0.0074(9)
    C17 0.0200(11) 0.0283(12) 0.0224(11) 0.0071(10) 0.0084(9) 0.0139(10)
    C18 0.0186(11) 0.0244(12) 0.0252(12) 0.0092(9) 0.0066(9) 0.0143(10)
    C19 0.0175(17) 0.0293(18) 0.0232(19) 0.0073(14) 0.0032(14) 0.0064(14)
    C19' 0.013(4) 0.026(4) 0.015(4) 0.006(3) 0.010(3) 0.008(3)
    C20 0.0372(16) 0.0251(14) 0.0494(17) 0.0050(12) -0.0017(13) 0.0123(13)
    C21 0.0277(14) 0.0329(14) 0.0380(15) 0.0077(11) 0.0046(11) 0.0190(12)
    C22 0.0214(12) 0.0307(13) 0.0245(12) 0.0076(11) 0.0023(10) 0.0034(10)
    C23 0.0440(17) 0.0293(14) 0.0328(14) -0.0005(12) 0.0151(13) 0.0006(12)
    C24 0.0478(18) 0.0468(18) 0.0278(14) 0.0001(14) 0.0102(13) 0.0080(13)
_geom_special_details
;
All e.s.d.'s (except the e.s.d. in the dihedral angle between two l.s. planes)
are estimated using the full covariance matrix. The cell e.s.d.'s are taken
into account individually in the estimation of e.s.d.'s in distances, angles
and torsion angles; correlations between e.s.d.'s in cell parameters are only
used when they are defined by crystal symmetry. An approximate (isotropic)
treatment of cell e.s.d.'s is used for estimating e.s.d.'s involving l.s.
planes.
;
loop_
    _geom_bond_atom_site_label_1
    _geom_bond_atom_site_label_2
    _geom_bond_site_symmetry_2
    _geom_bond_distance
    _geom_bond_publ_flag
    Ti1 O3 . 1.7788(16) ?
    Ti1 O4 . 1.7936(16) ?
    Ti1 O1 . 1.9707(16) ?
    Ti1 O2 . 1.9723(16) ?
    Ti1 N2 . 2.2527(18) ?
    Ti1 N1 . 2.2554(18) ?
    Cl1 C4 . 1.742(2) ?
    Cl2 C13 . 1.738(2) ?
    O1 C1 . 1.323(3) ?
    O2 C10 . 1.327(3) ?
    O3 C19' . 1.430(6) ?
    O3 C19 . 1.449(3) ?
    O4 C22 . 1.421(3) ?
    N1 C9 . 1.325(3) ?
    N1 C6 . 1.365(3) ?
    N2 C18 . 1.319(3) ?
    N2 C15 . 1.362(3) ?
    C1 C2 . 1.381(3) ?
    C1 C6 . 1.424(3) ?
    C2 C3 . 1.402(4) ?
    C2 H2 . 0.9500 ?
    C3 C4 . 1.367(3) ?
    C3 H3 . 0.9500 ?
    C4 C5 . 1.421(3) ?
    C5 C6 . 1.410(3) ?
    C5 C7 . 1.414(3) ?
    C7 C8 . 1.364(3) ?
    C7 H7 . 0.9500 ?
    C8 C9 . 1.400(3) ?
    C8 H8 . 0.9500 ?
    C9 H9 . 0.9500 ?
    C10 C11 . 1.381(3) ?
    C10 C15 . 1.427(3) ?
    C11 C12 . 1.410(3) ?
    C11 H11 . 0.9500 ?
    C12 C13 . 1.366(3) ?
    C12 H12 . 0.9500 ?
    C13 C14 . 1.420(3) ?
    C14 C16 . 1.408(3) ?
    C14 C15 . 1.410(3) ?
    C16 C17 . 1.369(3) ?
    C16 H16 . 0.9500 ?
    C17 C18 . 1.403(3) ?
    C17 H17 . 0.9500 ?
    C18 H18 . 0.9500 ?
    C19 C20 . 1.475(4) ?
    C19 C21 . 1.481(4) ?
    C19 H19 . 1.0000 ?
    C19' C20 . 1.441(7) ?
    C19' C21 . 1.543(6) ?
    C19' H19' . 1.0000 ?
    C20 H20A . 0.9800 ?
    C20 H20B . 0.9800 ?
    C20 H20C . 0.9800 ?
    C20 H20D . 0.9800 ?
    C20 H20E . 0.9800 ?
    C20 H20F . 0.9800 ?
    C21 H21A . 0.9800 ?
    C21 H21B . 0.9800 ?
    C21 H21C . 0.9800 ?
    C21 H21D . 0.9800 ?
    C21 H21E . 0.9800 ?
    C21 H21F . 0.9800 ?
    C22 C24 . 1.503(4) ?
    C22 C23 . 1.512(4) ?
    C22 H22 . 1.0000 ?
    C23 H23A . 0.9800 ?
    C23 H23B . 0.9800 ?
    C23 H23C . 0.9800 ?
    C24 H24A . 0.9800 ?
    C24 H24B . 0.9800 ?
    C24 H24C . 0.9800 ?
loop_
    _geom_angle_atom_site_label_1
    _geom_angle_atom_site_label_2
    _geom_angle_atom_site_label_3
    _geom_angle_site_symmetry_1
    _geom_angle_site_symmetry_3
    _geom_angle
    _geom_angle_publ_flag
    O3 Ti1 O4 . . 103.15(7) ?
    O3 Ti1 O1 . . 95.29(7) ?
    O4 Ti1 O1 . . 100.15(7) ?
    O3 Ti1 O2 . . 101.90(7) ?
    O4 Ti1 O2 . . 96.17(7) ?
    O1 Ti1 O2 . . 152.90(7) ?
    O3 Ti1 N2 . . 89.20(7) ?
    O4 Ti1 N2 . . 166.55(7) ?
    O1 Ti1 N2 . . 83.74(7) ?
    O2 Ti1 N2 . . 75.79(6) ?
    O3 Ti1 N1 . . 166.54(7) ?
    O4 Ti1 N1 . . 88.50(7) ?
    O1 Ti1 N1 . . 75.78(6) ?
    O2 Ti1 N1 . . 83.22(7) ?
    N2 Ti1 N1 . . 79.93(7) ?
    C1 O1 Ti1 . . 120.40(14) ?
    C10 O2 Ti1 . . 120.95(13) ?
    C19' O3 C19 . . 36.5(3) ?
    C19' O3 Ti1 . . 165.3(3) ?
    C19 O3 Ti1 . . 142.82(19) ?
    C22 O4 Ti1 . . 146.48(15) ?
    C9 N1 C6 . . 118.54(19) ?
    C9 N1 Ti1 . . 130.57(15) ?
    C6 N1 Ti1 . . 110.63(14) ?
    C18 N2 C15 . . 118.38(19) ?
    C18 N2 Ti1 . . 130.30(15) ?
    C15 N2 Ti1 . . 111.26(14) ?
    O1 C1 C2 . . 124.8(2) ?
    O1 C1 C6 . . 117.6(2) ?
    C2 C1 C6 . . 117.6(2) ?
    C1 C2 C3 . . 120.5(2) ?
    C1 C2 H2 . . 119.8 ?
    C3 C2 H2 . . 119.8 ?
    C4 C3 C2 . . 121.7(2) ?
    C4 C3 H3 . . 119.2 ?
    C2 C3 H3 . . 119.2 ?
    C3 C4 C5 . . 120.7(2) ?
    C3 C4 Cl1 . . 120.28(19) ?
    C5 C4 Cl1 . . 118.97(19) ?
    C6 C5 C7 . . 117.1(2) ?
    C6 C5 C4 . . 116.6(2) ?
    C7 C5 C4 . . 126.4(2) ?
    N1 C6 C5 . . 122.5(2) ?
    N1 C6 C1 . . 114.56(19) ?
    C5 C6 C1 . . 122.9(2) ?
    C8 C7 C5 . . 119.6(2) ?
    C8 C7 H7 . . 120.2 ?
    C5 C7 H7 . . 120.2 ?
    C7 C8 C9 . . 119.8(2) ?
    C7 C8 H8 . . 120.1 ?
    C9 C8 H8 . . 120.1 ?
    N1 C9 C8 . . 122.5(2) ?
    N1 C9 H9 . . 118.8 ?
    C8 C9 H9 . . 118.8 ?
    O2 C10 C11 . . 124.9(2) ?
    O2 C10 C15 . . 117.33(19) ?
    C11 C10 C15 . . 117.7(2) ?
    C10 C11 C12 . . 120.2(2) ?
    C10 C11 H11 . . 119.9 ?
    C12 C11 H11 . . 119.9 ?
    C13 C12 C11 . . 121.6(2) ?
    C13 C12 H12 . . 119.2 ?
    C11 C12 H12 . . 119.2 ?
    C12 C13 C14 . . 120.9(2) ?
    C12 C13 Cl2 . . 120.29(17) ?
    C14 C13 Cl2 . . 118.76(17) ?
    C16 C14 C15 . . 117.36(19) ?
    C16 C14 C13 . . 126.0(2) ?
    C15 C14 C13 . . 116.59(19) ?
    N2 C15 C14 . . 122.49(19) ?
    N2 C15 C10 . . 114.65(19) ?
    C14 C15 C10 . . 122.86(19) ?
    C17 C16 C14 . . 119.4(2) ?
    C17 C16 H16 . . 120.3 ?
    C14 C16 H16 . . 120.3 ?
    C16 C17 C18 . . 119.3(2) ?
    C16 C17 H17 . . 120.4 ?
    C18 C17 H17 . . 120.4 ?
    N2 C18 C17 . . 122.9(2) ?
    N2 C18 H18 . . 118.5 ?
    C17 C18 H18 . . 118.5 ?
    O3 C19 C20 . . 108.7(3) ?
    O3 C19 C21 . . 109.4(2) ?
    C20 C19 C21 . . 115.5(3) ?
    O3 C19 H19 . . 107.6 ?
    C20 C19 H19 . . 107.6 ?
    C21 C19 H19 . . 107.6 ?
    O3 C19' C20 . . 111.7(5) ?
    O3 C19' C21 . . 107.1(4) ?
    C20 C19' C21 . . 113.8(5) ?
    O3 C19' H19' . . 108.0 ?
    C20 C19' H19' . . 108.0 ?
    C21 C19' H19' . . 108.0 ?
    C19' C20 C19 . . 36.0(3) ?
    C19' C20 H20A . . 118.7 ?
    C19 C20 H20A . . 109.5 ?
    C19' C20 H20B . . 73.8 ?
    C19 C20 H20B . . 109.5 ?
    H20A C20 H20B . . 109.5 ?
    C19' C20 H20C . . 127.4 ?
    C19 C20 H20C . . 109.5 ?
    H20A C20 H20C . . 109.5 ?
    H20B C20 H20C . . 109.5 ?
    C19' C20 H20D . . 109.5 ?
    C19 C20 H20D . . 102.1 ?
    H20A C20 H20D . . 9.2 ?
    H20B C20 H20D . . 107.9 ?
    H20C C20 H20D . . 118.0 ?
    C19' C20 H20E . . 109.5 ?
    C19 C20 H20E . . 141.0 ?
    H20A C20 H20E . . 104.6 ?
    H20B C20 H20E . . 39.1 ?
    H20C C20 H20E . . 75.3 ?
    H20D C20 H20E . . 109.5 ?
    C19' C20 H20F . . 109.5 ?
    C19 C20 H20F . . 79.8 ?
    H20A C20 H20F . . 104.7 ?
    H20B C20 H20F . . 138.4 ?
    H20C C20 H20F . . 34.5 ?
    H20D C20 H20F . . 109.5 ?
    H20E C20 H20F . . 109.5 ?
    C19 C21 C19' . . 34.6(3) ?
    C19 C21 H21A . . 109.5 ?
    C19' C21 H21A . . 118.5 ?
    C19 C21 H21B . . 109.5 ?
    C19' C21 H21B . . 75.1 ?
    H21A C21 H21B . . 109.5 ?
    C19 C21 H21C . . 109.5 ?
    C19' C21 H21C . . 127.0 ?
    H21A C21 H21C . . 109.5 ?
    H21B C21 H21C . . 109.5 ?
    C19 C21 H21D . . 102.1 ?
    C19' C21 H21D . . 109.5 ?
    H21A C21 H21D . . 9.1 ?
    H21B C21 H21D . . 108.2 ?
    H21C C21 H21D . . 117.7 ?
    C19 C21 H21E . . 140.1 ?
    C19' C21 H21E . . 109.5 ?
    H21A C21 H21E . . 104.7 ?
    H21B C21 H21E . . 37.6 ?
    H21C C21 H21E . . 76.7 ?
    H21D C21 H21E . . 109.5 ?
    C19 C21 H21F . . 81.1 ?
    C19' C21 H21F . . 109.5 ?
    H21A C21 H21F . . 104.8 ?
    H21B C21 H21F . . 137.4 ?
    H21C C21 H21F . . 33.1 ?
    H21D C21 H21F . . 109.5 ?
    H21E C21 H21F . . 109.5 ?
    O4 C22 C24 . . 109.4(2) ?
    O4 C22 C23 . . 109.6(2) ?
    C24 C22 C23 . . 111.8(2) ?
    O4 C22 H22 . . 108.7 ?
    C24 C22 H22 . . 108.7 ?
    C23 C22 H22 . . 108.7 ?
    C22 C23 H23A . . 109.5 ?
    C22 C23 H23B . . 109.5 ?
    H23A C23 H23B . . 109.5 ?
    C22 C23 H23C . . 109.5 ?
    H23A C23 H23C . . 109.5 ?
    H23B C23 H23C . . 109.5 ?
    C22 C24 H24A . . 109.5 ?
    C22 C24 H24B . . 109.5 ?
    H24A C24 H24B . . 109.5 ?
    C22 C24 H24C . . 109.5 ?
    H24A C24 H24C . . 109.5 ?
    H24B C24 H24C . . 109.5 ?
loop_
    _geom_torsion_atom_site_label_1
    _geom_torsion_atom_site_label_2
    _geom_torsion_atom_site_label_3
    _geom_torsion_atom_site_label_4
    _geom_torsion_site_symmetry_1
    _geom_torsion_site_symmetry_2
    _geom_torsion_site_symmetry_3
    _geom_torsion_site_symmetry_4
    _geom_torsion
    _geom_torsion_publ_flag
    O3 Ti1 O1 C1 . . . . 178.69(16) ?
    O4 Ti1 O1 C1 . . . . -76.91(16) ?
    O2 Ti1 O1 C1 . . . . 49.2(2) ?
    N2 Ti1 O1 C1 . . . . 90.08(16) ?
    N1 Ti1 O1 C1 . . . . 8.91(15) ?
    O3 Ti1 O2 C10 . . . . -86.92(16) ?
    O4 Ti1 O2 C10 . . . . 168.21(15) ?
    O1 Ti1 O2 C10 . . . . 41.3(2) ?
    N2 Ti1 O2 C10 . . . . -0.82(15) ?
    N1 Ti1 O2 C10 . . . . 80.46(16) ?
    O4 Ti1 O3 C19' . . . . 107.6(14) ?
    O1 Ti1 O3 C19' . . . . -150.7(14) ?
    O2 Ti1 O3 C19' . . . . 8.3(14) ?
    N2 Ti1 O3 C19' . . . . -67.0(14) ?
    N1 Ti1 O3 C19' . . . . -103.0(15) ?
    O4 Ti1 O3 C19 . . . . -174.9(3) ?
    O1 Ti1 O3 C19 . . . . -73.2(3) ?
    O2 Ti1 O3 C19 . . . . 85.8(3) ?
    N2 Ti1 O3 C19 . . . . 10.5(3) ?
    N1 Ti1 O3 C19 . . . . -25.5(5) ?
    O3 Ti1 O4 C22 . . . . 179.3(3) ?
    O1 Ti1 O4 C22 . . . . 81.4(3) ?
    O2 Ti1 O4 C22 . . . . -76.9(3) ?
    N2 Ti1 O4 C22 . . . . -24.4(5) ?
    N1 Ti1 O4 C22 . . . . 6.1(3) ?
    O3 Ti1 N1 C9 . . . . 128.4(3) ?
    O4 Ti1 N1 C9 . . . . -81.3(2) ?
    O1 Ti1 N1 C9 . . . . 177.9(2) ?
    O2 Ti1 N1 C9 . . . . 15.1(2) ?
    N2 Ti1 N1 C9 . . . . 91.8(2) ?
    O3 Ti1 N1 C6 . . . . -57.6(4) ?
    O4 Ti1 N1 C6 . . . . 92.72(15) ?
    O1 Ti1 N1 C6 . . . . -8.15(14) ?
    O2 Ti1 N1 C6 . . . . -170.88(15) ?
    N2 Ti1 N1 C6 . . . . -94.18(14) ?
    O3 Ti1 N2 C18 . . . . -73.6(2) ?
    O4 Ti1 N2 C18 . . . . 129.5(3) ?
    O1 Ti1 N2 C18 . . . . 21.80(19) ?
    O2 Ti1 N2 C18 . . . . -176.1(2) ?
    N1 Ti1 N2 C18 . . . . 98.4(2) ?
    O3 Ti1 N2 C15 . . . . 103.48(15) ?
    O4 Ti1 N2 C15 . . . . -53.4(4) ?
    O1 Ti1 N2 C15 . . . . -161.11(15) ?
    O2 Ti1 N2 C15 . . . . 0.99(14) ?
    N1 Ti1 N2 C15 . . . . -84.50(14) ?
    Ti1 O1 C1 C2 . . . . 171.39(17) ?
    Ti1 O1 C1 C6 . . . . -8.4(3) ?
    O1 C1 C2 C3 . . . . -178.3(2) ?
    C6 C1 C2 C3 . . . . 1.5(3) ?
    C1 C2 C3 C4 . . . . -0.7(4) ?
    C2 C3 C4 C5 . . . . -1.3(4) ?
    C2 C3 C4 Cl1 . . . . 177.01(18) ?
    C3 C4 C5 C6 . . . . 2.3(3) ?
    Cl1 C4 C5 C6 . . . . -176.04(16) ?
    C3 C4 C5 C7 . . . . -177.1(2) ?
    Cl1 C4 C5 C7 . . . . 4.6(3) ?
    C9 N1 C6 C5 . . . . 2.1(3) ?
    Ti1 N1 C6 C5 . . . . -172.73(16) ?
    C9 N1 C6 C1 . . . . -178.61(19) ?
    Ti1 N1 C6 C1 . . . . 6.6(2) ?
    C7 C5 C6 N1 . . . . -2.8(3) ?
    C4 C5 C6 N1 . . . . 177.79(19) ?
    C7 C5 C6 C1 . . . . 177.9(2) ?
    C4 C5 C6 C1 . . . . -1.5(3) ?
    O1 C1 C6 N1 . . . . 0.1(3) ?
    C2 C1 C6 N1 . . . . -179.7(2) ?
    O1 C1 C6 C5 . . . . 179.4(2) ?
    C2 C1 C6 C5 . . . . -0.4(3) ?
    C6 C5 C7 C8 . . . . 1.1(3) ?
    C4 C5 C7 C8 . . . . -179.5(2) ?
    C5 C7 C8 C9 . . . . 1.2(3) ?
    C6 N1 C9 C8 . . . . 0.4(3) ?
    Ti1 N1 C9 C8 . . . . 173.98(17) ?
    C7 C8 C9 N1 . . . . -2.0(4) ?
    Ti1 O2 C10 C11 . . . . -179.65(17) ?
    Ti1 O2 C10 C15 . . . . 0.5(3) ?
    O2 C10 C11 C12 . . . . 178.0(2) ?
    C15 C10 C11 C12 . . . . -2.2(3) ?
    C10 C11 C12 C13 . . . . 1.3(3) ?
    C11 C12 C13 C14 . . . . 1.5(3) ?
    C11 C12 C13 Cl2 . . . . -177.04(17) ?
    C12 C13 C14 C16 . . . . 174.5(2) ?
    Cl2 C13 C14 C16 . . . . -6.9(3) ?
    C12 C13 C14 C15 . . . . -3.3(3) ?
    Cl2 C13 C14 C15 . . . . 175.28(16) ?
    C18 N2 C15 C14 . . . . -3.2(3) ?
    Ti1 N2 C15 C14 . . . . 179.36(16) ?
    C18 N2 C15 C10 . . . . 176.46(19) ?
    Ti1 N2 C15 C10 . . . . -1.0(2) ?
    C16 C14 C15 N2 . . . . 4.1(3) ?
    C13 C14 C15 N2 . . . . -177.96(19) ?
    C16 C14 C15 C10 . . . . -175.5(2) ?
    C13 C14 C15 C10 . . . . 2.4(3) ?
    O2 C10 C15 N2 . . . . 0.4(3) ?
    C11 C10 C15 N2 . . . . -179.40(19) ?
    O2 C10 C15 C14 . . . . -179.95(19) ?
    C11 C10 C15 C14 . . . . 0.2(3) ?
    C15 C14 C16 C17 . . . . -1.6(3) ?
    C13 C14 C16 C17 . . . . -179.3(2) ?
    C14 C16 C17 C18 . . . . -1.5(3) ?
    C15 N2 C18 C17 . . . . -0.2(3) ?
    Ti1 N2 C18 C17 . . . . 176.69(16) ?
    C16 C17 C18 N2 . . . . 2.6(3) ?
    C19' O3 C19 C20 . . . . 59.8(5) ?
    Ti1 O3 C19 C20 . . . . -95.6(4) ?
    C19' O3 C19 C21 . . . . -67.2(5) ?
    Ti1 O3 C19 C21 . . . . 137.4(2) ?
    C19 O3 C19' C20 . . . . -64.4(6) ?
    Ti1 O3 C19' C20 . . . . 32.8(18) ?
    C19 O3 C19' C21 . . . . 60.8(5) ?
    Ti1 O3 C19' C21 . . . . 158.0(10) ?
    O3 C19' C20 C19 . . . . 63.7(5) ?
    C21 C19' C20 C19 . . . . -57.7(5) ?
    O3 C19 C20 C19' . . . . -60.2(5) ?
    C21 C19 C20 C19' . . . . 63.2(5) ?
    O3 C19 C21 C19' . . . . 63.4(5) ?
    C20 C19 C21 C19' . . . . -59.6(5) ?
    O3 C19' C21 C19 . . . . -63.4(5) ?
    C20 C19' C21 C19 . . . . 60.5(5) ?
    Ti1 O4 C22 C24 . . . . 150.1(2) ?
    Ti1 O4 C22 C23 . . . . -87.0(3) ?
