# Supplementary material for: Bis(5-chloro­quinolin-8-olato-κ2 N,O)bis­(propan-2-olato-κO)titanium(IV)
Source: Acta Crystallogr Sect E Struct Rep Online. 2009 Feb 13;65(Pt 3):m271. doi: 10.1107/S1600536809004383 (PMC2968443; doi:10.1107/S1600536809004383)
Supplement: Supplementary file 2 [file e-65-0m271-Isup2.hkl]

# 
# h,k,l, Fc-squared, Fo-squared, sigma(Fo-squared) and status flag 
# 
data_I
_shelx_title '  P-1' 
_shelx_refln_list_code          4 
_shelx_F_calc_maximum      177.21 
_exptl_crystal_F_000       540.00 
_reflns_d_resolution_high  0.7696 
 
loop_ 
 _symmetry_equiv_pos_as_xyz 
 'x, y, z' 
 '-x, -y, -z' 
 
_cell_length_a     8.2170 
_cell_length_b    12.1847 
_cell_length_c    13.8113 
_cell_angle_alpha 109.555 
_cell_angle_beta  105.090 
_cell_angle_gamma 103.785 
 
_shelx_F_squared_multiplier     1.000 
 
loop_ 
 _refln_index_h 
 _refln_index_k 
 _refln_index_l 
 _refln_F_squared_calc 
 _refln_F_squared_meas 
 _refln_F_squared_sigma 
 _refln_observed_status 
   1   0   0     1433.94     1518.51     21.94 o 
   2   0   0    13245.83    13852.79    106.08 o 
   3   0   0     6231.47     6516.80     64.65 o 
   4   0   0     1191.42     1159.73     17.27 o 
   5   0   0       71.24       72.66      5.62 o 
   6   0   0        2.45        2.86      3.78 o 
   7   0   0      189.94      197.60     20.51 o 
  -8   1   0      197.01      206.63     13.76 o 
  -7   1   0      520.07      508.38     17.50 o 
  -6   1   0      593.97      589.56     18.74 o 
  -5   1   0       63.22       60.42      6.29 o 
  -4   1   0     2270.30     2244.66     29.61 o 
  -3   1   0     4394.19     4525.39     41.44 o 
  -2   1   0     4173.40     4372.43     37.43 o 
  -1   1   0       29.64       24.27      1.96 o 
   1   1   0     2385.23     2542.55     21.89 o 
   2   1   0     6402.54     6520.69     80.83 o 
   3   1   0     6386.01     6585.65     56.20 o 
   4   1   0     4721.16     4738.23     45.22 o 
   5   1   0       91.55       65.04      6.55 o 
   6   1   0     1119.08     1154.83     20.47 o 
   7   1   0      650.57      668.74     21.57 o 
  -9   2   0       27.58       31.14      8.89 o 
  -8   2   0      390.74      413.35     18.78 o 
  -7   2   0      794.09      738.57     30.80 o 
  -6   2   0     1316.49     1291.93     27.46 o 
  -5   2   0      525.86      530.78     15.71 o 
  -4   2   0      287.90      296.58     10.81 o 
  -3   2   0        3.11        1.82      1.49 o 
  -2   2   0     3489.14     3554.54     30.68 o 
  -1   2   0     7522.04     7744.74     64.63 o 
   0   2   0       44.62       55.05      4.15 o 
   1   2   0       27.82       33.31      4.67 o 
   2   2   0      431.10      574.47     11.19 o 
   3   2   0      241.80      224.34     11.28 o 
   4   2   0      133.02      131.11      5.81 o 
   5   2   0     1303.27     1295.81     20.05 o 
   6   2   0      843.32      823.33     16.96 o 
   7   2   0      216.28      237.06     21.71 o 
  -9   3   0      340.63      344.40     17.99 o 
  -8   3   0      439.37      426.96     18.23 o 
  -7   3   0       13.62       25.16      7.17 o 
  -6   3   0      149.56      140.08      7.42 o 
  -5   3   0      563.87      601.83     10.54 o 
  -4   3   0     4172.63     4139.01     34.37 o 
  -3   3   0        4.81        9.78      1.89 o 
  -2   3   0     2191.74     2221.46     21.87 o 
  -1   3   0      158.32      155.46      3.63 o 
   0   3   0      273.60      317.87     10.08 o 
   1   3   0      103.22      111.01      8.10 o 
   2   3   0       82.63       84.75      4.84 o 
   3   3   0       56.52       72.51      5.29 o 
   4   3   0       93.52       96.37     20.06 o 
   5   3   0      368.66      327.84     18.79 o 
   6   3   0       30.26       49.54     12.15 o 
   7   3   0       98.91      107.67     16.78 o 
   8   3   0       15.59        8.65     13.03 o 
 -10   4   0      165.22      178.13     16.31 o 
  -9   4   0       77.87       67.54     14.76 o 
  -8   4   0       61.33       78.15     10.39 o 
  -7   4   0      555.78      536.31     19.67 o 
  -6   4   0        3.57        4.86      4.55 o 
  -5   4   0     1030.32      999.37     14.15 o 
  -4   4   0       26.32       30.93      2.99 o 
  -3   4   0     6166.46     6158.88     52.86 o 
  -2   4   0      427.07      389.07      7.86 o 
  -1   4   0      350.68      311.09      8.60 o 
   0   4   0      205.11      169.85      8.72 o 
   1   4   0       14.30       12.09      4.86 o 
   2   4   0     1323.65     1308.98     20.39 o 
   3   4   0      509.97      488.15     16.96 o 
   4   4   0      350.58      339.66     11.89 o 
   5   4   0      370.06      350.79     22.49 o 
   6   4   0        0.18        8.49      9.88 o 
   7   4   0      216.42      234.72     23.23 o 
   8   4   0       57.46       60.27     16.98 o 
 -10   5   0      381.36      461.24     22.78 o 
  -9   5   0      863.27      865.53     28.72 o 
  -8   5   0      188.53      214.34     15.27 o 
  -7   5   0     1855.48     1801.32     37.51 o 
  -6   5   0      650.55      644.97     12.23 o 
  -5   5   0      424.08      375.59      8.73 o 
  -4   5   0       97.41       81.14      6.02 o 
  -3   5   0      198.59      216.71     16.09 o 
  -2   5   0      288.59      274.51     13.74 o 
  -1   5   0     1551.77     1522.05     35.58 o 
   0   5   0        5.89       15.41      3.41 o 
   1   5   0      232.81      213.86     12.35 o 
   2   5   0      459.51      479.37     12.07 o 
   3   5   0       99.06       97.92      6.64 o 
   4   5   0      211.92      207.86     17.66 o 
   5   5   0        0.61        1.98      8.55 o 
   6   5   0      867.09      829.05     37.85 o 
   7   5   0        6.05       17.40     12.54 o 
 -10   6   0      251.75      269.59     19.67 o 
  -9   6   0        0.26       -5.05      7.27 o 
  -8   6   0       24.99       14.68      7.49 o 
  -7   6   0        1.67        9.76      6.49 o 
  -6   6   0       42.08       38.76      5.06 o 
  -5   6   0     1242.01     1296.45     17.64 o 
  -4   6   0      671.22      718.61     15.81 o 
  -3   6   0      998.43      979.16     19.78 o 
  -2   6   0      514.79      522.91     12.10 o 
  -1   6   0      199.21      194.33      7.99 o 
   0   6   0       73.24      102.11     12.31 o 
   1   6   0       85.19       93.97      9.53 o 
   2   6   0     1238.69     1191.36     21.25 o 
   3   6   0     1852.12     1881.09     48.54 o 
   4   6   0      231.79      232.65     18.99 o 
   5   6   0      405.31      375.54     24.98 o 
   6   6   0      212.81      229.28     22.58 o 
   7   6   0      119.42      129.09     20.83 o 
 -10   7   0      114.06      104.28     17.50 o 
  -9   7   0      515.02      530.60     23.28 o 
  -8   7   0       28.42       47.54      9.66 o 
  -7   7   0     1437.15     1401.42     34.54 o 
  -6   7   0      795.72      843.84     15.11 o 
  -5   7   0      181.84      199.34      8.16 o 
  -4   7   0      184.68      193.05      8.13 o 
  -3   7   0       24.81       19.32      6.17 o 
  -2   7   0     1485.09     1435.62     23.26 o 
  -1   7   0     4718.54     4856.45     56.13 o 
   0   7   0       85.12      112.88     26.28 o 
   1   7   0        8.63       -0.10      5.35 o 
   2   7   0      101.97      118.28      7.56 o 
   3   7   0      171.91      183.85     17.11 o 
   4   7   0        0.07        0.10      9.14 o 
   5   7   0      144.78      153.59     18.73 o 
   6   7   0       96.03       96.92     18.44 o 
 -10   8   0        6.27       14.50      9.78 o 
  -9   8   0       54.57       61.96     12.12 o 
  -8   8   0      397.92      409.69     20.25 o 
  -7   8   0      352.30      386.49     18.42 o 
  -6   8   0      499.67      550.72     12.60 o 
  -5   8   0     2826.11     2724.75     33.79 o 
  -4   8   0      103.43       88.84      7.45 o 
  -3   8   0     2742.36     2681.05     36.79 o 
  -2   8   0      815.72      801.01     17.85 o 
  -1   8   0       24.16       32.18      5.37 o 
   0   8   0       12.47        7.34      4.69 o 
   1   8   0      561.39      546.40     17.23 o 
   2   8   0     3923.05     3998.88     78.51 o 
   3   8   0      255.99      266.87     20.48 o 
   4   8   0      557.34      609.98     31.27 o 
   5   8   0      401.91      420.91     28.74 o 
   6   8   0       23.12       21.52     14.87 o 
  -9   9   0       16.86       18.62      9.06 o 
  -8   9   0        0.05       -3.86      6.74 o 
  -7   9   0       17.10        4.66      6.79 o 
  -6   9   0       20.98       23.23      4.37 o 
  -5   9   0      794.49      758.70     19.60 o 
  -4   9   0      894.41      910.66     23.78 o 
  -3   9   0        1.28        4.17      4.42 o 
  -2   9   0     3086.73     3018.12     42.12 o 
  -1   9   0     3168.89     3168.34     44.94 o 
   0   9   0       73.83       65.91      7.58 o 
   1   9   0      847.63      882.07     23.39 o 
   2   9   0      744.37      791.31     23.39 o 
   3   9   0       48.15       37.66      8.76 o 
   4   9   0       21.48       25.65      8.87 o 
   5   9   0        1.32       -3.22      7.94 o 
  -9  10   0        0.09       -7.05     11.89 o 
  -8  10   0       10.59        8.35      8.32 o 
  -7  10   0        0.12       -2.46     11.31 o 
  -6  10   0       64.58       69.10      9.53 o 
  -5  10   0       13.50       10.50      8.68 o 
  -4  10   0       37.00       38.37      7.50 o 
  -3  10   0       20.97       31.12      5.94 o 
  -2  10   0       80.67       96.82      8.31 o 
  -1  10   0       80.75       96.43      8.81 o 
   0  10   0        7.64       15.55      7.18 o 
   1  10   0       54.08       57.26      8.84 o 
   2  10   0       74.86       74.69     11.34 o 
   3  10   0      264.29      257.90     16.29 o 
   4  10   0      231.22      267.52     19.77 o 
  -9  11   0       51.51       79.29     21.06 o 
  -8  11   0      106.20      115.19     22.20 o 
  -7  11   0      496.97      536.75     34.31 o 
  -6  11   0      560.67      579.69     22.02 o 
  -5  11   0      156.61      144.87     16.17 o 
  -4  11   0     1391.23     1445.99     46.04 o 
  -3  11   0      448.29      446.21     25.70 o 
  -2  11   0       10.56        9.75      9.01 o 
  -1  11   0       26.28       12.77      8.68 o 
   0  11   0      110.15      132.06     11.11 o 
   1  11   0      195.53      182.32     13.26 o 
   2  11   0      423.93      442.29     29.71 o 
   3  11   0       23.90       19.59      9.14 o 
  -8  12   0      704.49      725.94     42.93 o 
  -7  12   0       92.25      117.46     21.58 o 
  -6  12   0        7.11        2.28      7.23 o 
  -5  12   0        0.05       -7.13      8.00 o 
  -4  12   0       31.07       35.32     11.83 o 
  -3  12   0      434.57      415.63     26.34 o 
  -2  12   0       16.58       32.66     11.79 o 
  -1  12   0      409.11      443.40     28.35 o 
   0  12   0      465.23      475.67     30.43 o 
   1  12   0        2.06        6.42     10.95 o 
   2  12   0        0.82        3.95     10.47 o 
  -7  13   0      406.21      456.23     34.35 o 
  -6  13   0      215.23      220.82     16.96 o 
  -5  13   0     1355.73     1250.99     46.92 o 
  -4  13   0      241.22      259.28     23.88 o 
  -3  13   0       18.87       17.76     11.76 o 
  -2  13   0        3.15        5.64     10.34 o 
  -1  13   0       21.74        8.62     12.60 o 
   0  13   0       47.44       53.24     16.49 o 
   1  13   0      242.26      243.08     26.15 o 
  -6  14   0        2.57        8.13     15.23 o 
  -5  14   0        0.35       -3.71      7.96 o 
  -4  14   0       20.23       40.05     14.10 o 
  -3  14   0      177.13      170.60     21.48 o 
  -2  14   0        0.53       -6.84     10.30 o 
  -1  14   0       64.33       80.10     18.47 o 
   2 -15   1       17.59       22.23     14.29 o 
   3 -15   1        1.56       -5.38     10.98 o 
   4 -15   1        0.15        4.34     11.41 o 
   5 -15   1        0.12        2.35      9.32 o 
   0 -14   1       14.60       -3.89     11.57 o 
   1 -14   1        0.95       -4.37     10.82 o 
   2 -14   1      563.54      561.11     34.09 o 
   3 -14   1      327.94      289.03     25.44 o 
   4 -14   1      160.95      153.37     14.64 o 
   5 -14   1        0.34       14.04      9.01 o 
   6 -14   1       69.22       80.42     20.71 o 
  -2 -13   1       92.51       74.53     18.37 o 
  -1 -13   1      127.71      132.72     20.93 o 
   0 -13   1       55.45       38.88     14.74 o 
   1 -13   1        7.14        4.31      9.20 o 
   2 -13   1       50.27       41.31     13.25 o 
   3 -13   1       14.20       12.73     11.21 o 
   4 -13   1        7.51        5.09      6.32 o 
   5 -13   1       80.36       62.93     11.02 o 
   6 -13   1      259.33      232.26     26.76 o 
   7 -13   1        0.38        0.58     13.41 o 
   8 -13   1      114.99       80.58     21.71 o 
  -3 -12   1       17.41       11.82      9.32 o 
  -2 -12   1       47.68       47.49     10.50 o 
  -1 -12   1       99.83       78.65     11.33 o 
   0 -12   1        9.06       22.82      9.67 o 
   1 -12   1       65.01       61.31      9.18 o 
   2 -12   1      802.51      751.96     34.44 o 
   3 -12   1      209.86      216.16     19.83 o 
   4 -12   1       27.55       18.47     10.08 o 
   5 -12   1     1059.45     1002.47     29.99 o 
   6 -12   1       56.12       61.27     17.04 o 
   7 -12   1       15.48        9.27     13.38 o 
   8 -12   1        5.14        3.11     14.03 o 
  -4 -11   1       80.58       73.03     12.70 o 
  -3 -11   1       75.69       64.62     11.05 o 
  -2 -11   1       29.26       35.42      8.92 o 
  -1 -11   1      418.54      450.35     18.91 o 
   0 -11   1      520.97      545.69     19.35 o 
   1 -11   1       35.09       31.34      7.11 o 
   2 -11   1       57.33       62.86      7.89 o 
   3 -11   1       76.85      102.80     11.07 o 
   4 -11   1       66.60       60.13     12.80 o 
   5 -11   1        2.05       -3.77     14.19 o 
   6 -11   1       35.38       36.00     14.16 o 
   7 -11   1        0.26        0.01      6.41 o 
   8 -11   1      516.21      506.87     24.23 o 
   9 -11   1       90.68      125.05     18.37 o 
  -5 -10   1       27.05       40.18     15.62 o 
  -4 -10   1       49.90       48.60     15.36 o 
  -3 -10   1      168.76      214.21     20.87 o 
  -2 -10   1      407.09      396.73     17.76 o 
  -1 -10   1     2509.61     2539.64     75.77 o 
   0 -10   1     1389.41     1360.32     49.92 o 
   1 -10   1       10.94       13.74      5.27 o 
   2 -10   1      321.60      280.30     24.89 o 
   3 -10   1       69.15       81.87      7.69 o 
   4 -10   1       77.85       67.55     14.22 o 
   5 -10   1      311.05      317.22     15.24 o 
   6 -10   1       35.83       40.69      9.16 o 
   7 -10   1       18.83       10.67      8.02 o 
   8 -10   1       50.76       62.23     12.33 o 
   9 -10   1        0.81      -10.05     12.02 o 
  -5  -9   1      113.58       78.58     17.11 o 
  -4  -9   1      566.06      552.49     30.85 o 
  -3  -9   1      113.44      122.97     16.23 o 
  -2  -9   1     1133.03     1160.82     38.66 o 
  -1  -9   1       39.40       35.66      9.98 o 
   0  -9   1      516.75      508.64     16.48 o 
   1  -9   1     2691.39     2675.10     39.79 o 
   2  -9   1       19.83       16.95      5.09 o 
   3  -9   1     3084.06     3123.95     75.17 o 
   4  -9   1      103.82      110.18     12.56 o 
   5  -9   1      402.68      379.51     12.93 o 
   6  -9   1      573.14      580.89     21.96 o 
   7  -9   1       27.86       30.30     18.05 o 
   8  -9   1       12.73       10.87      8.06 o 
   9  -9   1       76.64      101.33     14.27 o 
  -6  -8   1       52.53       31.43     14.48 o 
  -5  -8   1       23.42       42.12     14.29 o 
  -4  -8   1       22.25       18.53     10.76 o 
  -3  -8   1      744.60      724.84     31.27 o 
  -2  -8   1      186.31      204.65     16.72 o 
  -1  -8   1     1102.72     1139.04     33.57 o 
   0  -8   1      197.53      172.44      9.68 o 
   1  -8   1      248.28      278.97     10.94 o 
   2  -8   1      283.09      288.45     12.73 o 
   3  -8   1      122.84      145.43     12.10 o 
   4  -8   1      668.00      655.67     15.25 o 
   5  -8   1     1087.07     1035.23     16.40 o 
   6  -8   1      136.96      123.97      8.29 o 
   7  -8   1      514.09      484.39     20.72 o 
   8  -8   1       24.98       32.43      9.53 o 
   9  -8   1       70.86       55.52     11.77 o 
  -7  -7   1      200.42      217.81     25.05 o 
  -6  -7   1       54.04       33.83     14.65 o 
  -5  -7   1      339.46      353.87     25.34 o 
  -4  -7   1     1094.33     1044.33     38.85 o 
  -3  -7   1      670.25      644.81     28.29 o 
  -2  -7   1        8.10        2.14      3.35 o 
  -1  -7   1       16.54       23.91      6.97 o 
   0  -7   1      632.38      587.98     20.58 o 
   1  -7   1      353.74      369.74     11.58 o 
   2  -7   1        8.22        7.76      3.51 o 
   3  -7   1      310.31      347.48     16.01 o 
   4  -7   1      147.70      164.69      6.31 o 
   5  -7   1      347.90      335.05      8.79 o 
   6  -7   1       57.47       58.21      7.30 o 
   7  -7   1       69.31       60.42      9.87 o 
   8  -7   1      106.35      122.75     23.78 o 
   9  -7   1       28.16       21.70     10.09 o 
  10  -7   1       60.39       43.24     26.88 o 
  -7  -6   1      118.27      106.38     18.60 o 
  -6  -6   1       49.73       31.79     13.77 o 
  -5  -6   1        2.11       -5.02      7.81 o 
  -4  -6   1      190.53      193.99     17.53 o 
  -3  -6   1      289.36      260.58     17.89 o 
  -2  -6   1       24.32       34.59      4.13 o 
  -1  -6   1      865.31      884.91     26.05 o 
   0  -6   1      735.10      742.70     21.68 o 
   1  -6   1     1579.33     1597.95     23.85 o 
   2  -6   1      253.15      207.14      6.75 o 
   3  -6   1       48.96       31.99      3.58 o 
   4  -6   1      452.14      466.26      9.22 o 
   5  -6   1      940.64      981.52     14.34 o 
   6  -6   1       95.51      100.09      5.48 o 
   7  -6   1      855.11      959.76     43.37 o 
   8  -6   1       28.20       33.27      8.45 o 
   9  -6   1        0.07        3.12      8.05 o 
  10  -6   1        1.17        5.02      9.61 o 
  -8  -5   1        0.63       -3.31     12.09 o 
  -7  -5   1        9.52       -3.92      9.49 o 
  -6  -5   1      175.21      180.09     19.15 o 
  -5  -5   1      226.90      226.49     19.44 o 
  -4  -5   1      314.51      309.57     20.09 o 
  -3  -5   1      558.84      527.03     24.37 o 
  -2  -5   1      804.11      729.84     13.76 o 
  -1  -5   1       26.32       35.90      6.61 o 
   0  -5   1      105.57      149.38      9.62 o 
   1  -5   1     3161.86     3199.05     30.49 o 
   2  -5   1      933.38     1028.11     24.33 o 
   3  -5   1     1018.19     1178.98     14.14 o 
   4  -5   1     1340.01     1458.21     17.53 o 
   5  -5   1        9.83       11.78      2.68 o 
   6  -5   1       63.16       68.00      6.19 o 
   7  -5   1        1.28        2.32      5.69 o 
   8  -5   1       17.90       18.94      8.22 o 
   9  -5   1       15.35       14.78      8.60 o 
  10  -5   1      302.03      330.36     20.27 o 
  -8  -4   1      229.67      277.69     26.18 o 
  -7  -4   1      353.84      315.41     25.24 o 
  -6  -4   1       86.58       87.16     14.78 o 
  -5  -4   1       53.43       33.12     10.37 o 
  -4  -4   1       95.32       89.27      6.33 o 
  -3  -4   1        3.84        6.27      2.82 o 
  -2  -4   1      189.78      248.42      7.11 o 
  -1  -4   1     1432.21     1587.40     32.50 o 
   0  -4   1       18.98       19.64      4.02 o 
   1  -4   1      739.40      669.00      9.80 o 
   2  -4   1      442.88      369.66      7.18 o 
   3  -4   1      163.22      213.69      5.28 o 
   4  -4   1      793.93      817.86     11.24 o 
   5  -4   1        5.04       10.37      2.56 o 
   6  -4   1      153.03      171.39      7.90 o 
   7  -4   1     1452.49     1432.78     32.84 o 
   8  -4   1        0.76        3.24      6.50 o 
   9  -4   1      160.64      151.85     20.83 o 
  10  -4   1       67.01       86.51     13.52 o 
  -8  -3   1      618.73      561.24     34.87 o 
  -7  -3   1      294.97      282.91     23.56 o 
  -6  -3   1        1.73       -3.08      7.13 o 
  -5  -3   1        0.75        3.92      2.84 o 
  -4  -3   1       33.96       23.81      3.32 o 
  -3  -3   1      240.75      314.79      9.11 o 
  -2  -3   1     1481.03     1355.84     18.47 o 
  -1  -3   1        2.83        0.62      3.18 o 
   0  -3   1      559.26      554.92     13.67 o 
   1  -3   1     2488.58     2507.32     28.53 o 
   2  -3   1      521.36      572.79      7.31 o 
   3  -3   1     2094.58     2030.01     18.46 o 
   4  -3   1      384.91      360.17      7.03 o 
   5  -3   1      903.94      883.66     17.37 o 
   6  -3   1        0.88        5.52      4.14 o 
   7  -3   1      183.18      207.45     19.57 o 
   8  -3   1      219.18      237.07     15.19 o 
   9  -3   1      238.10      247.79     16.85 o 
  -8  -2   1      616.44      617.23     35.32 o 
  -7  -2   1        5.68       -5.96      8.20 o 
  -6  -2   1     1517.85     1521.06     23.11 o 
  -5  -2   1      272.08      246.61      8.26 o 
  -4  -2   1     2088.54     2167.02     24.48 o 
  -3  -2   1        1.18       -0.78      1.79 o 
  -2  -2   1      332.88      399.59      6.23 o 
  -1  -2   1     1637.70     1755.31     16.30 o 
   0  -2   1      486.11      477.70      7.31 o 
   1  -2   1     1100.81     1113.79     11.87 o 
   2  -2   1     9003.92     8835.24     60.56 o 
   3  -2   1       32.13       28.60      4.10 o 
   4  -2   1     1017.77     1010.53     20.49 o 
   5  -2   1      884.05      870.80     23.07 o 
   6  -2   1      878.48      874.15     22.47 o 
   7  -2   1       79.23       96.86     16.74 o 
   8  -2   1        7.63       10.87      9.66 o 
   9  -2   1       65.98       62.80     10.71 o 
  -8  -1   1       65.89       52.52     14.97 o 
  -7  -1   1       30.64       37.26     10.56 o 
  -6  -1   1      222.46      214.05      8.86 o 
  -5  -1   1     3371.96     3514.35     37.57 o 
  -4  -1   1     4688.94     5152.62     47.43 o 
  -3  -1   1     7965.62     8492.04     86.96 o 
  -2  -1   1    31403.46    32104.15    239.09 o 
  -1  -1   1     1730.16     1790.05     14.40 o 
   0  -1   1       12.83        5.85      2.58 o 
   1  -1   1     6244.62     6411.56    138.18 o 
   2  -1   1      216.19      219.69      7.02 o 
   3  -1   1      823.15      773.08     22.62 o 
   4  -1   1      228.88      222.31      9.23 o 
   5  -1   1      524.85      522.97     15.36 o 
   6  -1   1      643.68      680.85     24.85 o 
   7  -1   1      511.98      525.02     25.06 o 
   8  -1   1      231.03      228.43     14.15 o 
  -7   0   1      213.12      222.20     10.36 o 
  -6   0   1      155.78      164.33      8.24 o 
  -5   0   1     2225.80     2318.19     37.70 o 
  -4   0   1     4205.10     4685.21     44.17 o 
  -3   0   1      514.66      558.76      9.64 o 
  -2   0   1     1010.11     1064.86     12.25 o 
  -1   0   1     4292.54     4424.17     35.21 o 
   0   0   1      211.04       -0.59      0.40 o 
   1   0   1     1060.71     1092.88     11.67 o 
   2   0   1     6893.16     7078.64     58.03 o 
   3   0   1      424.28      389.93     12.28 o 
   4   0   1     3603.01     3847.90     39.59 o 
   5   0   1      882.89      954.94     17.73 o 
   6   0   1        1.56        0.59      4.62 o 
   7   0   1       14.29        8.56      5.94 o 
  -8   1   1       34.28       34.15      7.67 o 
  -7   1   1       61.02       51.52      7.59 o 
  -6   1   1       35.57       35.05      5.04 o 
  -5   1   1        1.11       -3.75      2.50 o 
  -4   1   1       26.36       42.67      7.97 o 
  -3   1   1     1724.26     1637.67     16.27 o 
  -2   1   1      592.05      545.60      6.94 o 
  -1   1   1     2466.39     2549.85     21.52 o 
   0   1   1     3397.70     3474.94     28.09 o 
   1   1   1      814.89      857.23     12.65 o 
   2   1   1      654.82      647.62     11.36 o 
   3   1   1      565.70      548.28     10.56 o 
   4   1   1      158.83      173.79      6.98 o 
   5   1   1      298.05      258.55      9.22 o 
   6   1   1       39.65       47.64      5.76 o 
   7   1   1      525.11      533.38     26.73 o 
  -9   2   1        0.86        0.56      6.66 o 
  -8   2   1       18.26       40.51      7.93 o 
  -7   2   1       43.56       49.52      7.60 o 
  -6   2   1      946.64      942.78     22.60 o 
  -5   2   1      682.01      668.27     17.26 o 
  -4   2   1       50.67       46.59      3.71 o 
  -3   2   1       73.73       66.01      3.63 o 
  -2   2   1     3031.88     3115.35     28.36 o 
  -1   2   1      431.95      438.97      6.00 o 
   0   2   1      488.97      484.14      8.51 o 
   1   2   1      761.01      805.95     19.21 o 
   2   2   1       74.52       49.61      5.51 o 
   3   2   1     4304.98     4762.95     44.36 o 
   4   2   1      911.72      802.97     14.52 o 
   5   2   1       18.32       17.06      4.09 o 
   6   2   1       12.85        4.23      4.01 o 
  -9   3   1       34.99       32.11      8.82 o 
  -8   3   1        0.82        0.33      6.03 o 
  -7   3   1     1496.36     1494.80     24.92 o 
  -6   3   1      277.79      291.67     14.91 o 
  -5   3   1     1820.20     1848.66     20.83 o 
  -4   3   1      473.31      463.93      9.90 o 
  -3   3   1       89.70      120.57      4.95 o 
  -2   3   1      272.06      246.55      7.28 o 
  -1   3   1      125.56      123.24      3.88 o 
   0   3   1     1419.07     1330.06     18.23 o 
   1   3   1      325.24      339.22     13.06 o 
   2   3   1      476.40      422.45     16.69 o 
   3   3   1       21.99       24.47      5.64 o 
   4   3   1      129.93      152.41     13.77 o 
   5   3   1       35.01       42.88      6.76 o 
   6   3   1      245.46      252.16     21.71 o 
   7   3   1        2.69        9.36     10.89 o 
 -10   4   1       28.69       31.67     10.15 o 
  -9   4   1      116.55      118.56     12.70 o 
  -8   4   1       10.09        2.18     11.41 o 
  -7   4   1      786.02      840.92     18.33 o 
  -6   4   1      431.39      451.51     10.42 o 
  -5   4   1        1.08        2.31      2.52 o 
  -4   4   1      296.46      311.97      8.38 o 
  -3   4   1      397.01      334.35      8.13 o 
  -2   4   1     1226.83     1339.38     20.53 o 
  -1   4   1      643.83      615.35     11.03 o 
   0   4   1      778.78      834.35     14.85 o 
   1   4   1      540.12      612.18     19.09 o 
   2   4   1      497.53      619.29     14.06 o 
   3   4   1      172.72      128.09      8.72 o 
   4   4   1      248.90      274.87     11.72 o 
   5   4   1        2.03       14.65      9.56 o 
   6   4   1        9.03        0.06      9.36 o 
   7   4   1      100.33      121.22     18.63 o 
 -10   5   1       13.83       -2.99      8.47 o 
  -9   5   1      140.12      136.08     13.77 o 
  -8   5   1      292.13      297.91     16.78 o 
  -7   5   1       40.41       37.40      6.11 o 
  -6   5   1       78.51       72.46      5.78 o 
  -5   5   1      822.15      815.09     15.05 o 
  -4   5   1      354.09      357.70      9.40 o 
  -3   5   1      114.18      159.90      7.55 o 
  -2   5   1       64.16       88.44      4.30 o 
  -1   5   1      247.33      199.22      7.40 o 
   0   5   1     1271.73     1227.00     20.47 o 
   1   5   1     1983.47     1932.05     29.16 o 
   2   5   1       16.74       18.75      4.07 o 
   3   5   1      155.14      146.43      8.45 o 
   4   5   1      178.34      169.53     16.43 o 
   5   5   1      268.69      243.08     21.03 o 
   6   5   1        0.52       11.89     11.66 o 
   7   5   1       35.69       13.67     12.47 o 
 -10   6   1        4.92       -0.52      8.96 o 
  -9   6   1      690.71      727.28     26.85 o 
  -8   6   1      758.82      768.66     25.89 o 
  -7   6   1       77.76       86.03      6.15 o 
  -6   6   1      164.83      156.81      7.13 o 
  -5   6   1       50.39       41.86      5.94 o 
  -4   6   1      221.99      203.03      9.19 o 
  -3   6   1     1751.52     1665.94     31.58 o 
  -2   6   1       14.93       25.96      3.66 o 
  -1   6   1       67.40       60.17      5.11 o 
   0   6   1      251.50      254.79      9.78 o 
   1   6   1       13.01       19.96      4.93 o 
   2   6   1      105.80      119.32      7.68 o 
   3   6   1       46.81       38.48      6.01 o 
   4   6   1      413.60      397.84     24.14 o 
   5   6   1      242.65      202.94     20.15 o 
   6   6   1      398.28      418.02     29.36 o 
   7   6   1      498.54      582.76     37.42 o 
 -10   7   1      351.63      337.72     21.64 o 
  -9   7   1       77.15       64.06     11.71 o 
  -8   7   1      459.90      467.51     20.93 o 
  -7   7   1      687.71      714.02     15.05 o 
  -6   7   1        0.05       -4.48      3.26 o 
  -5   7   1     1732.72     1795.05     25.68 o 
  -4   7   1       46.02       54.49      6.64 o 
  -3   7   1        0.93        2.53      2.74 o 
  -2   7   1        3.91        2.74      4.05 o 
  -1   7   1      254.36      237.26      9.61 o 
   0   7   1     2048.43     2071.37     32.30 o 
   1   7   1     1312.96     1253.29     25.31 o 
   2   7   1     1190.68     1249.62     20.80 o 
   3   7   1      344.48      293.02     20.38 o 
   4   7   1       24.40       27.51     10.69 o 
   5   7   1      105.37      135.90     18.96 o 
   6   7   1       38.45       45.23     14.84 o 
 -10   8   1       23.07       16.71      9.97 o 
  -9   8   1       69.99       53.96     10.81 o 
  -8   8   1       10.16        9.92      7.56 o 
  -7   8   1      280.29      274.93     10.13 o 
  -6   8   1      969.69      976.58     22.60 o 
  -5   8   1       63.91       72.70     10.45 o 
  -4   8   1     1613.27     1602.39     22.12 o 
  -3   8   1     2602.33     2522.29     35.14 o 
  -2   8   1      194.44      194.14     13.74 o 
  -1   8   1     1680.53     1656.87     28.40 o 
   0   8   1       34.77       34.27      6.16 o 
   1   8   1      195.12      198.05     11.41 o 
   2   8   1       20.14       12.47     10.66 o 
   3   8   1       48.59       81.09     16.77 o 
   4   8   1      143.06      176.41     13.93 o 
   5   8   1       93.70       82.60     16.82 o 
  -9   9   1       75.30       60.59     17.92 o 
  -8   9   1      138.01      148.66     21.35 o 
  -7   9   1       37.35       26.35      6.33 o 
  -6   9   1       33.27       29.20      9.93 o 
  -5   9   1       25.53       16.57      8.21 o 
  -4   9   1      200.00      185.51      9.94 o 
  -3   9   1        0.62       -3.42      4.01 o 
  -2   9   1       44.40       44.73      8.23 o 
  -1   9   1      426.73      427.06     26.68 o 
   0   9   1      441.51      482.30     16.77 o 
   1   9   1        1.17        5.47      5.42 o 
   2   9   1     1178.02     1127.46     36.79 o 
   3   9   1      261.02      265.60     15.76 o 
   4   9   1        5.01       16.07      8.53 o 
   5   9   1       15.51        9.12      9.28 o 
  -9  10   1      246.15      264.05     29.45 o 
  -8  10   1      312.07      344.31     29.97 o 
  -7  10   1      241.87      262.91     26.44 o 
  -6  10   1      625.96      644.05     20.26 o 
  -5  10   1       15.95       28.55     10.24 o 
  -4  10   1       58.11       66.07     12.25 o 
  -3  10   1       68.90       70.51     12.51 o 
  -2  10   1      624.94      589.27     28.71 o 
  -1  10   1        7.37        9.27      5.49 o 
   0  10   1      141.22      136.95     11.47 o 
   1  10   1       87.30       94.22     15.55 o 
   2  10   1       82.33       84.97     22.88 o 
   3  10   1        1.08        0.04      7.95 o 
   4  10   1        0.04       -7.88      8.23 o 
  -9  11   1       17.19       34.67     18.11 o 
  -8  11   1       53.20       39.69     16.95 o 
  -7  11   1       40.03       44.39     15.55 o 
  -6  11   1       41.01       39.01     11.99 o 
  -5  11   1      330.36      298.36     22.62 o 
  -4  11   1       98.84      107.84     15.39 o 
  -3  11   1      985.98     1031.82     40.15 o 
  -2  11   1      618.06      563.87     30.23 o 
  -1  11   1       58.82       46.66     12.86 o 
   0  11   1        1.58       -4.37      9.53 o 
   1  11   1      213.55      220.43     22.62 o 
   2  11   1      138.74      176.98     21.97 o 
   3  11   1      259.74      283.75     27.77 o 
  -8  12   1        3.76       12.15     14.65 o 
  -7  12   1      102.65       92.28     20.35 o 
  -6  12   1      313.77      280.99     23.46 o 
  -5  12   1      201.30      210.19     20.64 o 
  -4  12   1        2.94        0.97      9.43 o 
  -3  12   1        6.24        6.64      9.56 o 
  -2  12   1       39.80       32.43     12.44 o 
  -1  12   1      207.26      228.60     22.84 o 
   0  12   1       83.31       43.65     14.32 o 
   1  12   1      301.26      356.78     28.97 o 
   2  12   1       55.83       41.18     16.69 o 
  -7  13   1       97.80      101.13     22.07 o 
  -6  13   1       36.62       48.05     14.58 o 
  -5  13   1       97.70       72.26     16.27 o 
  -4  13   1       37.32       44.07     14.39 o 
  -3  13   1      323.92      404.16     29.29 o 
  -2  13   1      174.79      171.86     21.58 o 
  -1  13   1       60.24       61.92     17.11 o 
   0  13   1      148.41      151.29     21.81 o 
  -6  14   1      580.33      580.35     26.64 o 
  -5  14   1      361.27      346.41     28.32 o 
  -4  14   1       15.91        6.06     11.99 o 
  -3  14   1       20.61        9.17     12.70 o 
  -2  14   1       62.39       59.43     17.30 o 
  -1  14   1      278.66      321.89     29.29 o 
   1 -15   2       11.27        2.07     12.12 o 
   2 -15   2        4.88       -2.95     11.96 o 
   3 -15   2      121.73      162.85     21.52 o 
   4 -15   2       12.55       -1.00     10.79 o 
   5 -15   2       24.23       16.85     15.94 o 
  -1 -14   2       69.42       53.24     16.75 o 
   0 -14   2        2.51       15.42     12.90 o 
   1 -14   2       97.67       91.08     17.56 o 
   2 -14   2       10.61        9.79      9.98 o 
   3 -14   2      113.12      123.19     18.27 o 
   4 -14   2       60.33       40.39     10.09 o 
   5 -14   2       18.00       14.52     13.84 o 
   6 -14   2      103.75      106.77     22.33 o 
   7 -14   2      124.34       97.76     22.78 o 
  -2 -13   2        2.95      -10.05      7.91 o 
  -1 -13   2       72.63       61.13     10.84 o 
   0 -13   2      327.91      341.33     18.26 o 
   1 -13   2      259.80      253.70     15.14 o 
   2 -13   2      130.47      144.00     17.92 o 
   3 -13   2      914.47      910.85     27.10 o 
   4 -13   2       74.81       33.69     13.09 o 
   5 -13   2      101.69      102.25     25.18 o 
   6 -13   2       34.33       38.04     16.56 o 
   7 -13   2      103.08       86.03     20.48 o 
  -3 -12   2      106.40      154.19     15.91 o 
  -2 -12   2      150.50      139.44     13.45 o 
  -1 -12   2        3.66        1.30      6.92 o 
   0 -12   2       24.45       35.86      7.93 o 
   1 -12   2       24.10       28.91      7.56 o 
   2 -12   2       23.90       22.90      8.93 o 
   3 -12   2       38.91       35.51      6.30 o 
   4 -12   2      122.44      125.54      9.05 o 
   5 -12   2       18.82       35.79     10.09 o 
   6 -12   2      934.27      961.09     44.29 o 
   7 -12   2      245.41      261.23     40.73 o 
   8 -12   2        6.12       13.21      9.06 o 
  -4 -11   2       53.48       51.39     16.14 o 
  -3 -11   2     1619.21     1567.40     52.91 o 
  -2 -11   2      327.99      332.76     24.40 o 
  -1 -11   2        6.05       17.19      7.02 o 
   0 -11   2       92.82       93.67     11.18 o 
   1 -11   2        1.66       -1.23      5.15 o 
   2 -11   2       56.06       43.87     14.95 o 
   3 -11   2      773.06      742.64     19.03 o 
   4 -11   2      982.15      989.28     20.27 o 
   5 -11   2      759.48      770.69     16.19 o 
   6 -11   2      278.99      299.54     17.77 o 
   7 -11   2        2.63       -2.53      6.58 o 
   8 -11   2       37.59       34.64     11.33 o 
   9 -11   2       14.49        4.52      9.31 o 
  -5 -10   2      506.32      542.35     35.03 o 
  -4 -10   2      251.88      229.54     23.30 o 
  -3 -10   2       16.14       21.06     10.79 o 
  -2 -10   2      531.72      525.86     27.54 o 
  -1 -10   2     1370.66     1411.09     42.29 o 
   0 -10   2      217.11      218.26     12.23 o 
   1 -10   2     1115.75     1139.69     25.04 o 
   2 -10   2       68.19       71.19      7.52 o 
   3 -10   2       16.97        3.89      3.99 o 
   4 -10   2       84.20       95.86      6.40 o 
   5 -10   2       71.51       74.03      7.25 o 
   6 -10   2      223.30      255.78     16.73 o 
   7 -10   2      796.99      770.79     34.20 o 
   8 -10   2       81.01       97.40     13.82 o 
   9 -10   2      238.13      254.99     20.09 o 
  -6  -9   2        0.08       16.01     13.58 o 
  -5  -9   2       80.20       79.58     16.46 o 
  -4  -9   2       18.10       17.98     11.47 o 
  -3  -9   2       84.82       81.98     14.10 o 
  -2  -9   2     2249.54     2184.74     54.99 o 
  -1  -9   2       24.77       19.51      8.62 o 
   0  -9   2       18.14       21.98      5.52 o 
   1  -9   2       22.08       21.60      5.56 o 
   2  -9   2     3481.12     3406.85     56.20 o 
   3  -9   2     1799.96     1734.21     21.84 o 
   4  -9   2      522.77      482.23     13.52 o 
   5  -9   2     1016.24     1024.65     20.53 o 
   6  -9   2       11.09        2.53      5.99 o 
   7  -9   2        9.35        2.60      7.07 o 
   8  -9   2        7.01       -0.57      7.20 o 
   9  -9   2       10.34        4.17      8.64 o 
  -6  -8   2      390.98      449.52     31.30 o 
  -5  -8   2      273.46      344.76     25.76 o 
  -4  -8   2       21.70       17.53     10.04 o 
  -3  -8   2       11.84       20.71      9.11 o 
  -2  -8   2      340.98      332.16     19.90 o 
  -1  -8   2      799.53      779.34     27.41 o 
   0  -8   2      250.31      277.79     15.55 o 
   1  -8   2     2025.91     2084.50     31.79 o 
   2  -8   2      438.21      409.24     10.48 o 
   3  -8   2      793.85      757.70     18.99 o 
   4  -8   2      121.07      107.39      7.19 o 
   5  -8   2       64.24       72.35      6.32 o 
   6  -8   2      361.52      369.48     17.25 o 
   7  -8   2       64.21       70.21     10.77 o 
   8  -8   2      400.28      448.97     27.98 o 
   9  -8   2      415.77      434.80     28.89 o 
  -7  -7   2       18.33       32.27     14.45 o 
  -6  -7   2        0.20       -2.14     10.53 o 
  -5  -7   2      140.67      174.36     18.99 o 
  -4  -7   2      234.94      217.45     19.09 o 
  -3  -7   2     1061.73     1082.31     36.13 o 
  -2  -7   2       68.32       54.11      9.66 o 
  -1  -7   2       79.80       70.28      9.11 o 
   0  -7   2      258.48      213.89     13.22 o 
   1  -7   2     2106.34     2064.92     50.90 o 
   2  -7   2     1369.64     1306.05     22.37 o 
   3  -7   2      739.59      787.49     20.36 o 
   4  -7   2      233.49      212.20      8.34 o 
   5  -7   2     1277.52     1279.74     16.80 o 
   6  -7   2      304.77      299.76     15.50 o 
   7  -7   2       35.03       28.61     13.07 o 
   8  -7   2        5.06        5.32      7.48 o 
   9  -7   2       15.98       24.88      9.95 o 
  -7  -6   2      199.61      195.35     22.49 o 
  -6  -6   2      817.51      778.89     37.10 o 
  -5  -6   2       39.22       38.56     11.70 o 
  -4  -6   2      502.33      541.77     26.57 o 
  -3  -6   2      198.18      225.00     16.40 o 
  -2  -6   2      427.71      423.74      9.73 o 
  -1  -6   2      409.12      384.88     16.95 o 
   0  -6   2       29.83       29.19      6.16 o 
   1  -6   2        6.78       -2.33      2.70 o 
   2  -6   2      252.82      221.95      7.22 o 
   3  -6   2      339.79      327.64     12.25 o 
   4  -6   2        8.90       18.23      2.66 o 
   5  -6   2       20.28       19.32      2.95 o 
   6  -6   2       42.17       48.37      8.59 o 
   7  -6   2       95.85      107.83     18.19 o 
   8  -6   2      168.76      175.67     14.94 o 
   9  -6   2      337.04      352.72     19.86 o 
  -8  -5   2        2.58      -10.63     10.08 o 
  -7  -5   2        0.83        5.93     10.14 o 
  -6  -5   2       15.94       12.86     10.11 o 
  -5  -5   2       54.22       60.24     12.05 o 
  -4  -5   2        0.66       -1.17      6.74 o 
  -3  -5   2      248.91      250.29      8.17 o 
  -2  -5   2        6.38        2.79      2.03 o 
  -1  -5   2      610.69      542.06     18.60 o 
   0  -5   2     5460.77     5443.52     80.49 o 
   1  -5   2      419.62      394.39      8.24 o 
   2  -5   2      604.86      637.98     11.26 o 
   3  -5   2       31.00       51.74      3.95 o 
   4  -5   2     2205.62     2164.60     20.91 o 
   5  -5   2     1035.39      978.24     12.91 o 
   6  -5   2        3.32       -2.15      4.48 o 
   7  -5   2        9.52        5.81      6.12 o 
   8  -5   2        1.36        5.50      6.84 o 
   9  -5   2       15.84        9.33      8.70 o 
  -8  -4   2       88.01       85.80     17.98 o 
  -7  -4   2       49.43       66.52     15.10 o 
  -6  -4   2       76.42       84.99     14.35 o 
  -5  -4   2      187.20      205.79     17.37 o 
  -4  -4   2     1242.20     1255.95     20.78 o 
  -3  -4   2      435.24      422.35      9.23 o 
  -2  -4   2       27.02       16.14      5.67 o 
  -1  -4   2     1402.33     1442.14     30.33 o 
   0  -4   2       21.72       30.88      2.75 o 
   1  -4   2     2480.06     2440.00     43.03 o 
   2  -4   2     3130.62     3255.40     31.35 o 
   3  -4   2       79.79       60.19      3.99 o 
   4  -4   2     3455.10     3748.70     30.83 o 
   5  -4   2        8.07       10.27      3.83 o 
   6  -4   2       20.37       24.49      6.45 o 
   7  -4   2      295.84      295.12     15.61 o 
   8  -4   2      798.03      773.29     25.58 o 
   9  -4   2       77.61       92.09     12.44 o 
  -9  -3   2      173.00      159.81     23.20 o 
  -8  -3   2      883.11      822.93     40.37 o 
  -7  -3   2      250.34      227.04     21.13 o 
  -6  -3   2     1132.46     1007.72     37.55 o 
  -5  -3   2      275.17      275.40      7.98 o 
  -4  -3   2       42.63       45.80      3.33 o 
  -3  -3   2        0.51        4.14      2.64 o 
  -2  -3   2       83.73       89.50      7.97 o 
  -1  -3   2     2782.02     2710.76     44.36 o 
   0  -3   2    12005.18    12176.07    122.07 o 
   1  -3   2      125.52      114.65     14.97 o 
   2  -3   2      809.64      840.39     16.49 o 
   3  -3   2      309.58      276.62      4.75 o 
   4  -3   2      471.56      478.70      9.42 o 
   5  -3   2     2385.83     2336.02     27.54 o 
   6  -3   2     2755.39     2743.16     45.34 o 
   7  -3   2     1496.96     1488.29     88.47 o 
   8  -3   2      788.20      807.90     25.97 o 
   9  -3   2       48.94       52.54     10.66 o 
  -9  -2   2        2.52       20.54     14.42 o 
  -8  -2   2      306.28      259.48     23.39 o 
  -7  -2   2     1565.69     1452.44     48.02 o 
  -6  -2   2      374.97      364.78     10.48 o 
  -5  -2   2     2464.38     2574.42     29.10 o 
  -4  -2   2     7400.77     7082.90     71.30 o 
  -3  -2   2     4345.98     4523.00     43.86 o 
  -2  -2   2     1043.07     1063.70     11.03 o 
  -1  -2   2       20.38       31.07      4.12 o 
   0  -2   2     4879.78     4843.33     38.99 o 
   1  -2   2     3586.40     3528.38     57.60 o 
   2  -2   2      727.57      750.73     21.86 o 
   3  -2   2      715.96      730.51     24.82 o 
   4  -2   2      527.61      505.56     14.65 o 
   5  -2   2      266.59      263.98     22.50 o 
   6  -2   2      258.98      274.10     28.45 o 
   7  -2   2      218.87      240.93     14.29 o 
   8  -2   2       35.77       31.50      9.07 o 
   9  -2   2      202.43      190.41     15.26 o 
  -8  -1   2      103.22      123.55     17.43 o 
  -7  -1   2      351.08      423.79     16.12 o 
  -6  -1   2      577.69      576.63     13.35 o 
  -5  -1   2       53.38       53.86      4.56 o 
  -4  -1   2        1.04        7.56      2.55 o 
  -3  -1   2     3082.15     3343.06     30.96 o 
  -2  -1   2     2188.65     2242.55     25.42 o 
  -1  -1   2     9117.78     9352.09    120.34 o 
   0  -1   2    13124.53    13283.97    124.04 o 
   1  -1   2     3268.50     3340.17     39.20 o 
   2  -1   2     1167.45     1158.48     24.98 o 
   3  -1   2      704.19      676.97     16.78 o 
   4  -1   2      885.87      822.86     18.49 o 
   5  -1   2      882.37      915.39     21.56 o 
   6  -1   2       18.11       17.80      6.02 o 
   7  -1   2      465.32      454.95     35.04 o 
   8  -1   2       65.48       67.23     10.05 o 
  -8   0   2        3.97       11.63     10.27 o 
  -7   0   2       36.79       37.86      5.60 o 
  -6   0   2       41.60       37.92      4.84 o 
  -5   0   2      855.47      812.29     14.74 o 
  -4   0   2     2678.40     2661.48     28.48 o 
  -3   0   2       64.48       52.77      4.01 o 
  -2   0   2      202.64      182.20      5.94 o 
  -1   0   2      250.89      243.18      4.92 o 
   0   0   2     5393.05     5593.73     76.34 o 
   1   0   2     3016.67     3077.13     27.27 o 
   2   0   2      699.26      748.05     24.33 o 
   3   0   2     2140.72     2035.44     29.40 o 
   4   0   2      211.38      230.68      9.79 o 
   5   0   2      225.00      240.49     11.31 o 
   6   0   2      361.99      368.96     19.80 o 
   7   0   2        5.30        8.29      6.61 o 
  -8   1   2      599.54      615.72     20.04 o 
  -7   1   2      104.01      125.11      8.02 o 
  -6   1   2        2.11        1.97      3.32 o 
  -5   1   2      320.37      318.70      9.31 o 
  -4   1   2      326.53      387.10      7.94 o 
  -3   1   2      223.24      230.21     10.94 o 
  -2   1   2      366.53      392.67     10.38 o 
  -1   1   2     2741.34     2786.35     30.53 o 
   0   1   2       52.17       41.76     11.50 o 
   1   1   2      624.66      601.77      8.96 o 
   2   1   2     2809.54     2606.53     26.80 o 
   3   1   2     2151.67     2223.08     25.94 o 
   4   1   2      256.30      300.93      9.24 o 
   5   1   2       18.76       28.31      6.39 o 
   6   1   2      197.83      172.94     32.35 o 
   7   1   2      734.91      761.72     32.66 o 
  -9   2   2      190.82      209.78     19.43 o 
  -8   2   2       37.99       30.76      5.73 o 
  -7   2   2      389.97      379.29     12.17 o 
  -6   2   2      191.19      196.65      8.49 o 
  -5   2   2      840.53      872.57     13.36 o 
  -4   2   2     1827.36     1794.91     26.83 o 
  -3   2   2        5.08        2.68      2.33 o 
  -2   2   2      895.16      831.77     14.21 o 
  -1   2   2    29115.78    29671.12    329.45 o 
   0   2   2      962.46     1028.18     12.19 o 
   1   2   2      156.30      165.87      6.45 o 
   2   2   2      344.74      422.75     12.09 o 
   3   2   2      887.43      952.66     19.46 o 
   4   2   2      586.01      597.71     16.95 o 
   5   2   2       22.83       13.45      4.15 o 
   6   2   2      151.17      151.55     15.13 o 
  -9   3   2       86.18       93.46     11.36 o 
  -8   3   2      295.11      314.18     12.20 o 
  -7   3   2      105.91      111.16     11.24 o 
  -6   3   2      404.43      450.47     10.49 o 
  -5   3   2     1483.84     1442.96     20.70 o 
  -4   3   2        0.13        0.87      2.52 o 
  -3   3   2      426.67      441.16     11.21 o 
  -2   3   2       69.43       56.95      4.45 o 
  -1   3   2      307.97      296.55      5.74 o 
   0   3   2      364.04      420.13      9.56 o 
   1   3   2      252.55      179.81      7.48 o 
   2   3   2     3252.06     3350.97     41.67 o 
   3   3   2        8.64        7.47      3.55 o 
   4   3   2       41.87       46.56      6.35 o 
   5   3   2       11.52       10.46      5.45 o 
   6   3   2      470.80      497.25     29.62 o 
 -10   4   2      107.61      119.02     32.21 o 
  -9   4   2      278.79      306.48     17.06 o 
  -8   4   2       67.00       61.74     10.35 o 
  -7   4   2     2735.77     2734.06     41.74 o 
  -6   4   2       56.88       51.32      4.72 o 
  -5   4   2      131.36      114.99      6.22 o 
  -4   4   2      385.00      437.66     14.11 o 
  -3   4   2      481.61      432.20     11.86 o 
  -2   4   2     5231.50     5120.83     43.63 o 
  -1   4   2     5601.71     5561.07     47.30 o 
   0   4   2        0.61        3.36      2.81 o 
   1   4   2        5.39        3.90      3.97 o 
   2   4   2      912.75     1063.17     35.01 o 
   3   4   2      834.84      759.95     18.31 o 
   4   4   2      465.84      469.63     15.95 o 
   5   4   2       94.39       86.45     14.39 o 
   6   4   2      378.73      335.98     25.82 o 
 -10   5   2      138.07      150.23     15.06 o 
  -9   5   2      107.86      122.54     13.23 o 
  -8   5   2      421.51      395.60     18.20 o 
  -7   5   2       43.85       39.66      6.66 o 
  -6   5   2     1379.36     1349.57     27.74 o 
  -5   5   2     2432.56     2421.50     34.45 o 
  -4   5   2      746.89      784.82     17.46 o 
  -3   5   2      351.08      384.29     11.96 o 
  -2   5   2      600.83      661.51     10.73 o 
  -1   5   2      120.60       92.41      5.64 o 
   0   5   2      437.03      481.19     12.43 o 
   1   5   2       23.32       35.77      5.10 o 
   2   5   2     1280.37     1274.93     19.73 o 
   3   5   2     1227.87     1276.29     25.44 o 
   4   5   2      538.68      528.10     26.89 o 
   5   5   2      312.06      311.68     24.20 o 
   6   5   2      371.13      376.10     27.57 o 
 -10   6   2      389.24      362.83     43.78 o 
  -9   6   2      492.47      472.29     30.13 o 
  -8   6   2      280.42      268.48     20.58 o 
  -7   6   2      192.63      176.17      8.25 o 
  -6   6   2      380.63      405.70     14.11 o 
  -5   6   2      274.72      291.50     31.45 o 
  -4   6   2      158.52      160.64      8.96 o 
  -3   6   2      565.07      578.91     13.84 o 
  -2   6   2     4832.93     4817.05     44.31 o 
  -1   6   2      605.07      489.08     22.21 o 
   0   6   2      310.22      303.09     10.91 o 
   1   6   2      149.47      136.85      8.82 o 
   2   6   2      316.50      331.83     10.52 o 
   3   6   2      226.62      221.90     14.09 o 
   4   6   2      329.58      330.25     15.74 o 
   5   6   2       44.46       42.37      8.92 o 
   6   6   2      111.01      115.70     12.78 o 
 -10   7   2       55.19       82.43     18.96 o 
  -9   7   2      155.89      179.57     23.04 o 
  -8   7   2       83.77       76.73     16.40 o 
  -7   7   2       17.87       14.45      5.13 o 
  -6   7   2     1640.20     1582.41     30.00 o 
  -5   7   2     1304.69     1206.94     24.92 o 
  -4   7   2        8.21        7.51      5.38 o 
  -3   7   2      773.18      819.56     16.28 o 
  -2   7   2        0.50        1.09      3.13 o 
  -1   7   2       28.75       27.32      4.86 o 
   0   7   2       86.07       86.23      7.12 o 
   1   7   2      101.30       93.90     11.00 o 
   2   7   2      281.03      306.17     10.83 o 
   3   7   2      147.40      143.61     11.51 o 
   4   7   2      397.45      401.26     22.62 o 
   5   7   2      176.62      208.22     15.43 o 
   6   7   2       20.89       21.31      9.67 o 
 -10   8   2       45.47       22.75     15.00 o 
  -9   8   2       18.49       27.77     13.87 o 
  -8   8   2       33.19       48.93     15.13 o 
  -7   8   2        2.84        3.20      4.65 o 
  -6   8   2       86.05       89.23     10.04 o 
  -5   8   2      232.03      239.29     11.93 o 
  -4   8   2       34.65       36.15      8.23 o 
  -3   8   2      350.92      366.18     19.09 o 
  -2   8   2      832.78      832.33     18.16 o 
  -1   8   2       22.74       18.95      5.07 o 
   0   8   2      689.20      670.92     18.44 o 
   1   8   2      730.75      721.30     20.60 o 
   2   8   2       87.53      107.87     18.16 o 
   3   8   2       95.10       97.25     10.65 o 
   4   8   2        0.63       16.77      7.95 o 
   5   8   2       62.38       52.75     11.41 o 
  -9   9   2       40.42       67.95     17.66 o 
  -8   9   2      584.41      578.38     34.77 o 
  -7   9   2      150.29      154.94     11.31 o 
  -6   9   2      300.63      287.78     13.81 o 
  -5   9   2       33.12       34.70      7.03 o 
  -4   9   2      169.15      170.31     13.98 o 
  -3   9   2      377.38      337.67     21.64 o 
  -2   9   2      499.54      526.44     26.73 o 
  -1   9   2      339.93      363.24     13.83 o 
   0   9   2        0.20       -4.17      5.41 o 
   1   9   2        0.94        8.00      6.45 o 
   2   9   2      109.27      113.79     11.06 o 
   3   9   2       61.16       60.15     10.27 o 
   4   9   2      364.71      364.31     19.63 o 
  -9  10   2       74.22       74.88     20.80 o 
  -8  10   2       74.19       87.58     19.12 o 
  -7  10   2      521.24      502.14     19.21 o 
  -6  10   2      122.57       85.81     14.78 o 
  -5  10   2      465.60      474.37     27.32 o 
  -4  10   2      241.23      243.44     20.28 o 
  -3  10   2       78.73       69.24     12.99 o 
  -2  10   2      294.97      285.92     21.48 o 
  -1  10   2        0.56       -6.32      6.77 o 
   0  10   2      608.33      652.13     32.66 o 
   1  10   2     1769.52     1882.00     58.26 o 
   2  10   2        3.47        9.49     11.11 o 
   3  10   2       37.46        3.21     12.09 o 
  -9  11   2      147.54      171.99     26.28 o 
  -8  11   2      573.17      616.91     38.30 o 
  -7  11   2        3.71        6.36     12.17 o 
  -6  11   2       90.11       90.76     15.46 o 
  -5  11   2       82.13       58.26     13.38 o 
  -4  11   2      124.66      133.69     17.66 o 
  -3  11   2      617.85      544.10     30.26 o 
  -2  11   2       81.26       95.78     15.59 o 
  -1  11   2        1.63        5.18      9.75 o 
   0  11   2       23.92       15.55     10.01 o 
   1  11   2      150.38      158.35     20.83 o 
   2  11   2        0.24       -0.55     12.02 o 
  -8  12   2       52.92       74.43     20.90 o 
  -7  12   2      485.02      456.26     29.94 o 
  -6  12   2       32.35       26.57     12.86 o 
  -5  12   2      555.82      554.21     32.14 o 
  -4  12   2      157.33      156.67     19.80 o 
  -3  12   2       18.31        0.52      9.46 o 
  -2  12   2        4.43       -2.98      9.75 o 
  -1  12   2       28.47       23.69     12.90 o 
   0  12   2      357.66      382.96     29.16 o 
   1  12   2       68.75       94.32     19.34 o 
  -7  13   2        8.50        0.39     12.02 o 
  -6  13   2       63.50       80.81     17.85 o 
  -5  13   2        7.16       18.57     12.57 o 
  -4  13   2      144.03       97.89     18.11 o 
  -3  13   2      553.67      527.29     33.47 o 
  -2  13   2       44.27       57.35     16.30 o 
  -1  13   2       99.83      117.39     20.19 o 
   0  13   2      139.12      115.68     21.00 o 
  -5  14   2       80.65      117.04     20.45 o 
  -4  14   2       46.21       28.38     14.84 o 
  -3  14   2       63.91       78.12     18.21 o 
   1 -15   3       71.37       35.42     14.32 o 
   2 -15   3       50.60       43.97     14.71 o 
   3 -15   3        0.36       -4.34     11.44 o 
   4 -15   3       86.50       72.35     15.94 o 
   5 -15   3       50.69       45.75     16.53 o 
  -1 -14   3      272.11      287.28     18.45 o 
   0 -14   3       99.75       90.55     12.56 o 
   1 -14   3      167.82      183.01     21.32 o 
   2 -14   3       39.32       38.66     13.58 o 
   3 -14   3       19.00       11.89     10.69 o 
   4 -14   3        2.59       -3.97      7.10 o 
   5 -14   3        1.59       16.04     13.54 o 
   6 -14   3        3.37        2.88     14.81 o 
   7 -14   3       15.13       31.56     17.69 o 
  -2 -13   3       57.96       60.66     11.71 o 
  -1 -13   3      104.88      102.00     15.28 o 
   0 -13   3       54.66       55.12      9.85 o 
   1 -13   3       31.80       31.36      8.40 o 
   2 -13   3       40.09       38.21      8.46 o 
   3 -13   3       35.92       47.45      7.37 o 
   4 -13   3      145.72      178.31     12.98 o 
   5 -13   3      466.08      478.78     31.37 o 
   6 -13   3       11.70       30.88     15.52 o 
   7 -13   3      109.61      117.55     16.91 o 
  -3 -12   3        0.58       10.01     11.86 o 
  -2 -12   3       33.25       41.21      9.49 o 
  -1 -12   3       75.55       51.73      9.22 o 
   0 -12   3      145.81      151.22     15.49 o 
   1 -12   3     1189.61     1222.41     29.04 o 
   2 -12   3       41.19       30.65      6.21 o 
   3 -12   3      605.84      601.07     16.27 o 
   4 -12   3      296.50      298.06     13.10 o 
   5 -12   3      140.23      129.81     20.71 o 
   6 -12   3       30.75       33.31      9.78 o 
   7 -12   3        2.86       -0.59      7.64 o 
   8 -12   3      254.37      276.78     20.16 o 
  -4 -11   3      189.60      194.77     22.16 o 
  -3 -11   3      353.95      352.34     25.73 o 
  -2 -11   3       47.04       29.36     12.51 o 
  -1 -11   3      100.21      124.20     15.00 o 
   0 -11   3       27.87       18.20      6.37 o 
   1 -11   3       26.64       23.16      5.48 o 
   2 -11   3       55.83       53.69      6.14 o 
   3 -11   3        0.22       -0.97      4.19 o 
   4 -11   3      620.93      635.34     14.46 o 
   5 -11   3      389.95      376.50     19.10 o 
   6 -11   3      135.69      125.82     13.28 o 
   7 -11   3       67.39       81.82     17.40 o 
   8 -11   3      114.99      102.12     14.67 o 
  -5 -10   3      266.40      282.06     27.15 o 
  -4 -10   3      223.33      256.30     23.23 o 
  -3 -10   3       34.18       25.99     11.18 o 
  -2 -10   3      144.64      132.53     15.91 o 
  -1 -10   3        6.20       14.13      8.68 o 
   0 -10   3      656.49      567.04     25.11 o 
   1 -10   3     1063.56     1106.60     19.68 o 
   2 -10   3       24.01       28.19      5.06 o 
   3 -10   3        3.79        3.65      3.19 o 
   4 -10   3       22.44       24.16      7.15 o 
   5 -10   3        1.72       -0.07      5.24 o 
   6 -10   3       82.66       91.14     11.56 o 
   7 -10   3       24.98       15.88      8.62 o 
   8 -10   3      185.99      188.23     16.98 o 
   9 -10   3       19.18       17.92     11.18 o 
  -6  -9   3      132.84      177.05     22.94 o 
  -5  -9   3        9.76       13.51     11.54 o 
  -4  -9   3      147.74      128.70     17.34 o 
  -3  -9   3      412.96      427.45     25.70 o 
  -2  -9   3       42.57       48.60     11.44 o 
  -1  -9   3      123.78      125.85     13.32 o 
   0  -9   3       11.79        7.87      6.38 o 
   1  -9   3      341.95      317.30     10.57 o 
   2  -9   3      186.59      194.13      7.10 o 
   3  -9   3      124.55      124.56      6.24 o 
   4  -9   3      216.65      223.17      9.75 o 
   5  -9   3      149.49      152.79     22.54 o 
   6  -9   3      358.90      330.53     17.85 o 
   7  -9   3      704.28      728.77     44.81 o 
   8  -9   3        1.32       15.85      9.06 o 
   9  -9   3        3.27       -3.06      9.16 o 
  -7  -8   3        1.91        1.52     13.25 o 
  -6  -8   3        0.86       -2.04     10.24 o 
  -5  -8   3       67.47       80.07     15.55 o 
  -4  -8   3        2.82        7.71      9.33 o 
  -3  -8   3      593.85      624.59     28.42 o 
  -2  -8   3      521.84      520.19     24.14 o 
  -1  -8   3      444.69      441.00     20.45 o 
   0  -8   3     1027.41     1014.83     25.52 o 
   1  -8   3      562.98      591.02     12.23 o 
   2  -8   3       65.34       63.55      4.43 o 
   3  -8   3      502.01      491.12     14.61 o 
   4  -8   3      646.77      649.60     17.95 o 
   5  -8   3       77.31       75.38      9.43 o 
   6  -8   3       16.71       16.62     13.20 o 
   7  -8   3       10.99       11.87      7.51 o 
   8  -8   3       90.35      112.62     13.70 o 
   9  -8   3        7.47       23.56     13.53 o 
  -7  -7   3       59.88       73.75     16.98 o 
  -6  -7   3      121.77      134.66     18.60 o 
  -5  -7   3        4.24       11.08     10.01 o 
  -4  -7   3        6.96       11.54      8.46 o 
  -3  -7   3     1816.44     1730.42     46.40 o 
  -2  -7   3       54.47       66.20      9.95 o 
  -1  -7   3       30.71       25.55      3.95 o 
   0  -7   3        1.27        2.45      3.17 o 
   1  -7   3      213.73      196.19      7.01 o 
   2  -7   3       44.53       52.67      4.32 o 
   3  -7   3      137.13      154.59      6.93 o 
   4  -7   3      314.48      334.49     10.98 o 
   5  -7   3       18.40       14.59      6.04 o 
   6  -7   3      653.81      573.75     21.16 o 
   7  -7   3      407.28      460.16     26.85 o 
   8  -7   3        1.28       -4.62     12.75 o 
   9  -7   3      261.42      316.29     30.47 o 
  -8  -6   3        3.81        0.52     12.22 o 
  -7  -6   3        3.83       18.34     12.51 o 
  -6  -6   3       37.38       57.68     13.74 o 
  -5  -6   3       96.56      118.11     15.46 o 
  -4  -6   3      517.95      476.58     24.95 o 
  -3  -6   3      699.26      771.73     28.42 o 
  -2  -6   3     3233.66     3328.45     63.31 o 
  -1  -6   3      146.06      176.74      8.30 o 
   0  -6   3      648.57      636.38     10.66 o 
   1  -6   3       12.71       37.66      3.73 o 
   2  -6   3     1263.86     1291.61     21.22 o 
   3  -6   3      655.82      531.96     12.05 o 
   4  -6   3       65.27       64.50      4.57 o 
   5  -6   3      516.65      482.29     17.39 o 
   6  -6   3        7.24        7.18      5.99 o 
   7  -6   3        0.22        5.64      6.39 o 
   8  -6   3        0.35       -5.17      6.82 o 
   9  -6   3       24.39       11.97      8.98 o 
  -8  -5   3      161.75      140.63     20.77 o 
  -7  -5   3        0.39       -8.59      9.11 o 
  -6  -5   3      218.74      207.76     19.70 o 
  -5  -5   3      395.23      432.18     24.63 o 
  -4  -5   3      384.72      334.88     19.80 o 
  -3  -5   3      637.64      602.26     23.56 o 
  -2  -5   3      133.63      155.24     11.63 o 
  -1  -5   3     1069.72     1004.78     15.19 o 
   0  -5   3     2930.89     2985.02     28.43 o 
   1  -5   3     1203.58     1313.09     16.95 o 
   2  -5   3     3317.81     3559.64     66.73 o 
   3  -5   3      424.83      462.89     10.10 o 
   4  -5   3      191.08      192.43      6.03 o 
   5  -5   3     1273.81     1323.24     29.05 o 
   6  -5   3      316.17      307.13     15.33 o 
   7  -5   3      115.79      124.15     11.99 o 
   8  -5   3      170.58      188.54     15.29 o 
   9  -5   3      185.29      209.56     22.58 o 
  -8  -4   3       95.40       77.31     16.88 o 
  -7  -4   3      203.18      182.65     19.80 o 
  -6  -4   3        1.58       12.93      9.20 o 
  -5  -4   3      169.26      168.85     16.20 o 
  -4  -4   3      111.96      107.13      4.93 o 
  -3  -4   3     1658.88     1709.52     39.95 o 
  -2  -4   3     1741.00     1649.51     36.06 o 
  -1  -4   3      265.58      266.00      4.53 o 
   0  -4   3      245.00      279.83      8.12 o 
   1  -4   3       30.90       26.89      4.54 o 
   2  -4   3      959.23      867.94     11.89 o 
   3  -4   3     3832.52     3753.70     49.02 o 
   4  -4   3      747.77      771.55     19.52 o 
   5  -4   3     1278.57     1271.22     29.57 o 
   6  -4   3      337.18      389.17     16.67 o 
   7  -4   3        1.21        3.00      6.38 o 
   8  -4   3        1.40      -10.01      6.67 o 
   9  -4   3        2.24        7.29      8.53 o 
  -9  -3   3      299.17      249.50     25.73 o 
  -8  -3   3      362.51      337.60     26.57 o 
  -7  -3   3      450.68      439.54     27.02 o 
  -6  -3   3     2106.18     2080.24     55.15 o 
  -5  -3   3      498.82      499.23      9.90 o 
  -4  -3   3      159.99      135.89      4.47 o 
  -3  -3   3       55.32       61.22      3.66 o 
  -2  -3   3      103.99       70.35      7.13 o 
  -1  -3   3     1441.22     1449.06     14.09 o 
   0  -3   3     1278.12     1250.62     22.23 o 
   1  -3   3      335.87      320.68      8.58 o 
   2  -3   3     1369.99     1516.32     23.86 o 
   3  -3   3       19.39       21.14      4.25 o 
   4  -3   3       51.22       49.26      6.19 o 
   5  -3   3      242.80      235.63     12.00 o 
   6  -3   3        3.67       -0.34      5.26 o 
   7  -3   3       66.18       69.48     12.20 o 
   8  -3   3        7.60       14.30      7.57 o 
   9  -3   3      399.46      437.62     21.51 o 
  -9  -2   3      264.21      286.05     26.05 o 
  -8  -2   3      616.80      574.11     32.01 o 
  -7  -2   3       15.10       -2.24      8.13 o 
  -6  -2   3       20.43       22.24      4.02 o 
  -5  -2   3      179.01      221.30     10.35 o 
  -4  -2   3        8.33        1.83      2.04 o 
  -3  -2   3     1469.68     1411.16     28.64 o 
  -2  -2   3        2.56        1.23      3.53 o 
  -1  -2   3     1961.17     2010.92     22.62 o 
   0  -2   3     3531.01     3492.95     52.30 o 
   1  -2   3     1232.99     1349.98     19.65 o 
   2  -2   3        2.05       12.01      5.99 o 
   3  -2   3     3231.91     3103.90     49.83 o 
   4  -2   3       36.34       36.71      5.45 o 
   5  -2   3      434.76      451.79     16.15 o 
   6  -2   3      501.33      480.95     17.60 o 
   7  -2   3       56.20       54.76      8.75 o 
   8  -2   3        0.94       -6.88      8.07 o 
   9  -2   3        1.63        2.49     12.38 o 
  -9  -1   3        0.09        3.31     11.37 o 
  -8  -1   3        7.86       16.82     10.43 o 
  -7  -1   3      447.31      430.29     15.65 o 
  -6  -1   3      761.81      724.55     16.19 o 
  -5  -1   3       21.46       14.67      3.21 o 
  -4  -1   3       99.77      135.28      5.85 o 
  -3  -1   3     2031.10     1988.54     37.91 o 
  -2  -1   3      258.87      310.51      8.11 o 
  -1  -1   3        9.41       10.38      2.08 o 
   0  -1   3     2286.46     2297.39     20.68 o 
   1  -1   3       10.80       22.20      1.82 o 
   2  -1   3      179.16      159.60      4.52 o 
   3  -1   3     1611.92     1696.97     27.34 o 
   4  -1   3      808.82      809.59     19.17 o 
   5  -1   3     1180.38     1197.71     25.93 o 
   6  -1   3       95.09       85.50      9.03 o 
   7  -1   3        0.41       -6.20      5.57 o 
   8  -1   3      200.67      182.53     26.13 o 
  -8   0   3        4.17        2.66      9.04 o 
  -7   0   3       67.12       80.12      6.72 o 
  -6   0   3      140.20      148.70      7.49 o 
  -5   0   3       65.80       69.32      5.03 o 
  -4   0   3      770.06      813.75     16.15 o 
  -3   0   3     1400.56     1417.14     21.22 o 
  -2   0   3      195.10      225.35      6.47 o 
  -1   0   3       36.65       30.55      2.13 o 
   0   0   3     4847.29     4817.05     47.90 o 
   1   0   3     7094.59     6944.64     48.77 o 
   2   0   3        3.41        2.89      2.04 o 
   3   0   3      540.83      628.99     15.25 o 
   4   0   3      167.63      164.21     23.07 o 
   5   0   3      911.56      891.82     26.94 o 
   6   0   3      119.31      122.38     10.15 o 
   7   0   3        7.56        4.30      5.96 o 
  -8   1   3       20.06       14.14      6.42 o 
  -7   1   3       74.90       81.20      6.90 o 
  -6   1   3      662.71      650.44     14.85 o 
  -5   1   3      179.47      183.57      6.32 o 
  -4   1   3     2194.52     2226.82     30.66 o 
  -3   1   3      233.15      192.45      8.01 o 
  -2   1   3     1157.07     1274.23     22.56 o 
  -1   1   3    24849.36    25338.09    229.03 o 
   0   1   3      856.04      894.63     20.22 o 
   1   1   3     1954.86     1908.06     25.13 o 
   2   1   3       81.67       54.49      4.48 o 
   3   1   3       79.02       92.24      6.54 o 
   4   1   3      278.75      242.61     10.59 o 
   5   1   3        2.11        6.83      4.32 o 
   6   1   3      167.79      124.60     10.00 o 
   7   1   3       82.28       98.31     15.42 o 
  -9   2   3      210.38      224.03     14.58 o 
  -8   2   3       69.05       70.33      7.20 o 
  -7   2   3      392.74      389.73     17.06 o 
  -6   2   3       18.82       17.50      6.99 o 
  -5   2   3      212.33      211.56      6.74 o 
  -4   2   3       42.50       42.91      4.45 o 
  -3   2   3      515.56      616.06     13.69 o 
  -2   2   3        0.18        0.99      2.53 o 
  -1   2   3     2334.59     2326.56     29.49 o 
   0   2   3     1516.28     1362.61     15.56 o 
   1   2   3       10.56       34.08      3.19 o 
   2   2   3       39.17       48.42      3.97 o 
   3   2   3      178.03      155.83      8.59 o 
   4   2   3     1120.15     1088.01     24.32 o 
   5   2   3      620.23      633.18     26.70 o 
   6   2   3       22.39       11.18      9.40 o 
  -9   3   3        1.55        2.39      6.43 o 
  -8   3   3       36.01       42.56      7.12 o 
  -7   3   3      473.73      495.85     14.82 o 
  -6   3   3      426.16      439.14     12.07 o 
  -5   3   3       20.73       28.26      4.83 o 
  -4   3   3     2986.28     2958.75     39.10 o 
  -3   3   3     5688.03     5767.64     63.32 o 
  -2   3   3     1238.88     1267.05     20.97 o 
  -1   3   3     5042.30     5263.90     44.46 o 
   0   3   3        0.75        1.78      2.09 o 
   1   3   3      636.10      520.48     12.71 o 
   2   3   3      532.56      545.57     14.35 o 
   3   3   3      240.58      239.63      8.69 o 
   4   3   3      540.71      567.92     17.76 o 
   5   3   3       42.08       28.12      7.24 o 
 -10   4   3       96.49      103.10     18.08 o 
  -9   4   3       52.49       63.34     10.33 o 
  -8   4   3      478.28      483.41     18.47 o 
  -7   4   3      129.14      136.91      7.42 o 
  -6   4   3        6.57        5.50      4.55 o 
  -5   4   3      525.30      534.58     15.10 o 
  -4   4   3      461.92      536.59     14.50 o 
  -3   4   3      244.37      252.23      9.77 o 
  -2   4   3     1723.30     2037.98     30.23 o 
  -1   4   3        8.23        0.01      2.07 o 
   0   4   3     3042.40     3159.91     38.39 o 
   1   4   3     1584.95     1615.97     43.57 o 
   2   4   3     2390.11     2407.74     49.41 o 
   3   4   3      934.21      935.07     17.64 o 
   4   4   3      444.03      459.97     13.33 o 
   5   4   3       31.58       38.79      7.96 o 
 -10   5   3        1.86        2.92     11.86 o 
  -9   5   3       72.80       56.90     15.23 o 
  -8   5   3      699.25      744.23     18.30 o 
  -7   5   3      359.82      356.24     12.26 o 
  -6   5   3       88.40       80.72      7.83 o 
  -5   5   3       66.16       80.72      7.25 o 
  -4   5   3     2448.80     2306.08     34.84 o 
  -3   5   3      252.33      205.07      5.71 o 
  -2   5   3      315.39      277.13     10.70 o 
  -1   5   3      108.96       76.25      5.64 o 
   0   5   3       96.53      116.34      6.92 o 
   1   5   3      889.77      901.83     19.66 o 
   2   5   3      149.04      169.01      7.72 o 
   3   5   3       12.48        9.39      4.43 o 
   4   5   3       44.64       53.69      7.62 o 
   5   5   3       49.26       45.34     16.54 o 
 -10   6   3      123.34      110.10     19.93 o 
  -9   6   3       57.43       64.42     16.27 o 
  -8   6   3      913.45      963.84     21.14 o 
  -7   6   3      612.66      599.48     18.46 o 
  -6   6   3        0.02       -4.36      4.30 o 
  -5   6   3      466.75      476.10     19.30 o 
  -4   6   3       69.38       90.03      7.71 o 
  -3   6   3      409.09      422.15      8.73 o 
  -2   6   3        4.66        4.61      2.54 o 
  -1   6   3       62.43       73.36      7.02 o 
   0   6   3      102.77       89.03      6.73 o 
   1   6   3     1302.93     1332.17     32.42 o 
   2   6   3     1541.51     1543.70     24.18 o 
   3   6   3       14.96       10.41      4.57 o 
   4   6   3      102.85      115.35     21.26 o 
   5   6   3      163.84      138.22     13.08 o 
 -10   7   3        0.67        2.88     12.05 o 
  -9   7   3       41.88       37.94     14.55 o 
  -8   7   3        4.58        3.55      5.27 o 
  -7   7   3       16.61       14.55      6.30 o 
  -6   7   3       60.01       59.59      7.79 o 
  -5   7   3      801.77      813.99     21.25 o 
  -4   7   3      210.73      207.45     11.18 o 
  -3   7   3       31.98       27.00      5.73 o 
  -2   7   3     1105.03     1082.25     35.76 o 
  -1   7   3      971.01      991.15     20.03 o 
   0   7   3        0.42       -1.86      4.31 o 
   1   7   3       96.35      118.22      9.08 o 
   2   7   3       56.00       48.37      7.36 o 
   3   7   3        0.28        4.60      6.60 o 
   4   7   3      248.26      277.94     21.45 o 
   5   7   3       94.71       92.05     12.04 o 
 -10   8   3      170.31      172.67     24.59 o 
  -9   8   3       55.89       55.31     16.85 o 
  -8   8   3      148.48      171.44     13.50 o 
  -7   8   3      186.34      206.48     15.39 o 
  -6   8   3      355.32      373.10     15.72 o 
  -5   8   3      269.25      268.85     13.21 o 
  -4   8   3        6.04       16.87      5.40 o 
  -3   8   3      288.67      306.24     13.76 o 
  -2   8   3        2.09        2.40      7.10 o 
  -1   8   3       16.46       23.10      9.40 o 
   0   8   3       71.09       53.56      7.05 o 
   1   8   3      130.19      146.16     10.61 o 
   2   8   3      277.17      285.97     14.89 o 
   3   8   3      201.35      224.37     21.22 o 
   4   8   3        2.87       -2.24      8.08 o 
  -9   9   3      373.35      348.00     31.53 o 
  -8   9   3        2.10        3.24      5.81 o 
  -7   9   3      236.13      258.08     14.28 o 
  -6   9   3      160.61      168.49     12.25 o 
  -5   9   3       44.62       61.88      8.52 o 
  -4   9   3      463.49      458.65     17.40 o 
  -3   9   3        6.37       10.82      8.59 o 
  -2   9   3     1157.99     1055.22     38.92 o 
  -1   9   3      390.53      430.37     25.57 o 
   0   9   3       46.29       41.99     11.73 o 
   1   9   3        7.99        7.71      9.11 o 
   2   9   3       48.79       42.74     13.41 o 
   3   9   3      141.17      145.48     16.65 o 
   4   9   3       45.03       33.70     15.62 o 
  -9  10   3       18.85       14.97     14.91 o 
  -8  10   3        3.48        2.43     12.35 o 
  -7  10   3       85.64       95.74     15.99 o 
  -6  10   3        0.42       -5.93      5.81 o 
  -5  10   3      287.54      312.77     19.21 o 
  -4  10   3       74.01      110.20     15.72 o 
  -3  10   3        5.82        2.33      8.62 o 
  -2  10   3        1.49        6.97      8.10 o 
  -1  10   3      114.42       98.18     15.88 o 
   0  10   3       49.26       42.80     13.12 o 
   1  10   3        0.44       16.36     10.76 o 
   2  10   3      181.13      163.37     21.64 o 
   3  10   3       65.50       56.32     17.08 o 
  -8  11   3        2.91        4.57     13.74 o 
  -7  11   3       86.36       87.95     15.84 o 
  -6  11   3       95.75       99.55     15.50 o 
  -5  11   3       43.22       16.78     11.44 o 
  -4  11   3        3.88        4.86      9.36 o 
  -3  11   3        8.67       12.15     10.14 o 
  -2  11   3      306.49      320.56     25.31 o 
  -1  11   3      280.33      328.72     25.76 o 
   0  11   3        2.80       13.06     11.18 o 
   1  11   3      590.78      660.52     37.23 o 
   2  11   3        0.19       -3.60     12.35 o 
  -8  12   3        8.94       -0.06     14.94 o 
  -7  12   3      129.11      137.19     20.06 o 
  -6  12   3       61.82       89.85     17.69 o 
  -5  12   3      542.89      578.68     34.15 o 
  -4  12   3       68.64       72.00     15.97 o 
  -3  12   3      188.79      172.77     21.09 o 
  -2  12   3        4.02      -10.17      9.40 o 
  -1  12   3        6.16        6.42     11.47 o 
   0  12   3      100.33      140.37     21.52 o 
  -7  13   3      144.12      140.34     21.39 o 
  -6  13   3        0.25       -7.39     10.95 o 
  -5  13   3      208.34      246.97     25.70 o 
  -4  13   3        4.76       -6.84     10.53 o 
  -3  13   3       17.07       14.29     12.28 o 
  -2  13   3       52.21       83.57     18.99 o 
  -1  13   3      209.82      211.39     25.08 o 
   0 -15   4       24.77       10.21     13.09 o 
   1 -15   4      131.04      132.40     20.41 o 
   2 -15   4        0.02       -5.54     11.02 o 
   3 -15   4       52.16       42.54     15.26 o 
   5 -15   4       38.34       35.16     15.10 o 
  -1 -14   4       22.15       17.12      8.86 o 
   0 -14   4       49.88       60.86     10.98 o 
   1 -14   4       56.73       48.68     10.71 o 
   2 -14   4      706.26      724.62     24.29 o 
   3 -14   4      699.74      741.51     24.22 o 
   4 -14   4       59.36       58.95     22.36 o 
   5 -14   4      251.60      306.79     28.09 o 
   6 -14   4      104.16      163.28     25.18 o 
  -3 -13   4        8.86       15.78     13.93 o 
  -2 -13   4      463.85      501.67     22.58 o 
  -1 -13   4      697.05      765.00     43.19 o 
   0 -13   4       20.84       14.79      8.94 o 
   1 -13   4       10.04       17.75      7.14 o 
   2 -13   4       28.63       27.35      7.95 o 
   3 -13   4      124.92      107.62      9.01 o 
   4 -13   4       49.59       38.41     12.57 o 
   5 -13   4        5.79        5.44      5.54 o 
   6 -13   4      608.96      604.69     19.71 o 
   7 -13   4       51.76       66.10     16.15 o 
  -4 -12   4       12.23        9.23     12.93 o 
  -3 -12   4      133.35      127.34     19.51 o 
  -2 -12   4       26.84       24.79     11.76 o 
  -1 -12   4       25.91       31.66     11.83 o 
   0 -12   4        8.82        3.58      6.52 o 
   1 -12   4        0.33        3.66      5.91 o 
   2 -12   4      801.75      807.65     45.13 o 
   3 -12   4      322.01      324.00     12.34 o 
   4 -12   4        4.79        2.17      4.44 o 
   5 -12   4      401.38      411.42     15.35 o 
   6 -12   4       42.44       48.05     10.42 o 
   7 -12   4       75.00       84.94     13.25 o 
   8 -12   4      140.60      154.62     36.23 o 
  -5 -11   4       63.11       86.51     19.18 o 
  -4 -11   4       53.65       56.90     14.84 o 
  -3 -11   4        6.29        2.33     10.30 o 
  -2 -11   4      463.33      485.81     27.83 o 
  -1 -11   4      537.73      569.34     28.25 o 
   0 -11   4        6.34        1.68      8.00 o 
   1 -11   4       79.67       82.87     13.51 o 
   2 -11   4      134.69      144.02     15.28 o 
   3 -11   4      228.50      218.95     11.08 o 
   4 -11   4      705.84      696.47     14.93 o 
   5 -11   4        2.53        1.29      6.36 o 
   6 -11   4      246.81      258.05     17.56 o 
   7 -11   4       95.41       70.39     16.78 o 
   8 -11   4       75.62      102.18     34.74 o 
  -5 -10   4      171.35      196.75     23.14 o 
  -4 -10   4       18.45       23.23     12.15 o 
  -3 -10   4      126.64      105.73     15.75 o 
  -2 -10   4        3.77       -7.42      7.16 o 
  -1 -10   4      368.17      393.20     22.45 o 
   0 -10   4        9.85        2.14      7.97 o 
   1 -10   4        4.05        7.86      4.26 o 
   2 -10   4      909.32      946.44     15.71 o 
   3 -10   4       57.10       42.13      9.74 o 
   4 -10   4      411.53      395.65     12.79 o 
   5 -10   4      566.98      558.82     21.16 o 
   6 -10   4       64.38       62.58     10.45 o 
   7 -10   4      186.43      185.00     18.83 o 
   8 -10   4        0.08       -1.92      9.35 o 
   9 -10   4      305.50      325.44     28.72 o 
  -6  -9   4      108.99      119.11     19.57 o 
  -5  -9   4       25.83       44.16     14.32 o 
  -4  -9   4      596.03      634.34     32.11 o 
  -3  -9   4        9.35        5.70      8.94 o 
  -2  -9   4     1101.29     1128.80     37.62 o 
  -1  -9   4      502.46      520.32     23.91 o 
   0  -9   4       27.43       26.23      5.27 o 
   1  -9   4      627.64      551.88     18.86 o 
   2  -9   4      407.30      402.79      9.80 o 
   3  -9   4      286.27      299.06     11.96 o 
   4  -9   4       24.74       28.79      5.64 o 
   5  -9   4       98.50      110.90     11.10 o 
   6  -9   4      366.28      397.02     28.30 o 
   7  -9   4      124.98      112.35     15.76 o 
   8  -9   4      167.37      166.91     16.06 o 
   9  -9   4      423.22      444.71     23.89 o 
  -7  -8   4        0.40        7.94     11.99 o 
  -6  -8   4       79.91      106.86     18.27 o 
  -5  -8   4       66.76       90.82     15.88 o 
  -4  -8   4        3.60        3.18      8.30 o 
  -3  -8   4        8.20        8.13      8.59 o 
  -2  -8   4        3.33       -0.06      6.71 o 
  -1  -8   4      247.08      241.38      8.87 o 
   0  -8   4       46.14       55.83      5.79 o 
   1  -8   4       17.86       17.36      3.91 o 
   2  -8   4      932.53      887.14     13.77 o 
   3  -8   4        0.18       -0.86      2.80 o 
   4  -8   4      886.63      870.63     16.36 o 
   5  -8   4     1057.24     1023.33     30.39 o 
   6  -8   4      166.03      162.46     13.43 o 
   7  -8   4      160.99      171.31     14.70 o 
   8  -8   4        0.28        6.73      8.27 o 
   9  -8   4      161.59      216.95     34.17 o 
  -7  -7   4      125.55      123.84     19.77 o 
  -6  -7   4       71.44       69.05     15.29 o 
  -5  -7   4      600.91      597.02     30.62 o 
  -4  -7   4      413.28      457.52     25.14 o 
  -3  -7   4     1932.65     1928.76     49.32 o 
  -2  -7   4        2.59        4.67      6.06 o 
  -1  -7   4       79.48      114.16      6.03 o 
   0  -7   4      367.42      318.10      8.05 o 
   1  -7   4     3970.01     3743.23     37.93 o 
   2  -7   4      407.27      387.57     11.53 o 
   3  -7   4      524.71      475.39     11.06 o 
   4  -7   4      255.45      285.05     16.80 o 
   5  -7   4        0.89       -6.14      4.32 o 
   6  -7   4       93.43       92.25     14.66 o 
   7  -7   4       20.92       10.28      7.66 o 
   8  -7   4      209.15      180.64     16.00 o 
   9  -7   4       31.75       24.50     10.65 o 
  -8  -6   4      201.15      196.91     23.59 o 
  -7  -6   4       30.30       42.06     14.35 o 
  -6  -6   4      182.87      164.15     19.02 o 
  -5  -6   4      487.70      436.56     25.44 o 
  -4  -6   4      109.82      141.11     15.52 o 
  -3  -6   4     2592.62     2624.02     57.09 o 
  -2  -6   4     1900.38     1863.63     43.03 o 
  -1  -6   4      262.15      223.77     11.58 o 
   0  -6   4     8064.13     8590.21     70.88 o 
   1  -6   4      655.75      654.61     12.10 o 
   2  -6   4      733.62      734.87     12.66 o 
   3  -6   4     1527.00     1648.07     20.96 o 
   4  -6   4     2015.04     2040.65     23.83 o 
   5  -6   4      492.48      449.55     28.34 o 
   6  -6   4       57.70       52.14      8.84 o 
   7  -6   4      588.86      612.00     26.10 o 
   8  -6   4      260.42      262.36     17.82 o 
   9  -6   4        0.41       -1.42      9.54 o 
  -8  -5   4        9.11       15.88     12.57 o 
  -7  -5   4       61.53       54.50     14.06 o 
  -6  -5   4      162.29      115.45     15.91 o 
  -5  -5   4     1085.60      952.96     35.48 o 
  -4  -5   4     1285.52     1258.97     38.01 o 
  -3  -5   4      327.12      322.57     17.46 o 
  -2  -5   4      463.31      458.69     18.79 o 
  -1  -5   4       35.52       67.84      3.25 o 
   0  -5   4     9095.24     9132.44     73.76 o 
   1  -5   4     8166.75     7969.53    379.03 o 
   2  -5   4      591.50      595.75     13.68 o 
   3  -5   4     2302.63     2320.45     24.78 o 
   4  -5   4     1096.62     1054.73     24.07 o 
   5  -5   4        9.42        9.52      5.35 o 
   6  -5   4      137.12      139.53     11.84 o 
   7  -5   4      156.57      156.38     15.21 o 
   8  -5   4       41.53       26.86      9.05 o 
   9  -5   4        3.05        5.44      8.66 o 
  -9  -4   4      108.67      119.47     20.87 o 
  -8  -4   4      532.19      572.10     34.54 o 
  -7  -4   4      797.27      816.06     36.91 o 
  -6  -4   4      126.95      122.42     15.46 o 
  -5  -4   4       11.37       11.86      8.20 o 
  -4  -4   4      115.06      118.69     12.18 o 
  -3  -4   4     3373.61     3455.30     63.38 o 
  -2  -4   4      169.06      135.15     10.27 o 
  -1  -4   4     2596.44     2673.70     24.58 o 
   0  -4   4       21.51       27.56      2.64 o 
   1  -4   4       50.92       28.99     10.01 o 
   2  -4   4     1462.93     1544.79     17.39 o 
   3  -4   4      209.59      277.49     11.12 o 
   4  -4   4      533.82      542.42     22.71 o 
   5  -4   4      681.37      679.15     20.43 o 
   6  -4   4       51.54       38.40      7.77 o 
   7  -4   4     1136.35     1207.91     31.81 o 
   8  -4   4       80.30      101.72     14.97 o 
   9  -4   4       14.09       10.07      9.14 o 
  -9  -3   4       32.17       41.12     15.16 o 
  -8  -3   4        4.23       12.12     10.89 o 
  -7  -3   4      165.53      158.84     18.18 o 
  -6  -3   4       48.66       31.85     10.14 o 
  -5  -3   4      904.26      889.08     17.11 o 
  -4  -3   4     1161.39     1096.11     17.51 o 
  -3  -3   4      461.01      452.62      8.90 o 
  -2  -3   4     2030.75     2226.98     25.82 o 
  -1  -3   4      936.50      902.01     25.99 o 
   0  -3   4     1518.49     1516.12     20.47 o 
   1  -3   4     2533.99     2481.82     32.06 o 
   2  -3   4      155.29      168.61      8.09 o 
   3  -3   4     1228.48     1197.10     23.36 o 
   4  -3   4      446.21      420.53     14.68 o 
   5  -3   4       11.69       13.06      9.80 o 
   6  -3   4      284.89      300.32     14.97 o 
   7  -3   4        9.09        5.70      8.68 o 
   8  -3   4      124.20      119.86     13.15 o 
   9  -3   4      144.19      121.62     14.16 o 
  -9  -2   4      500.57      515.56     32.60 o 
  -8  -2   4      619.22      645.29     33.70 o 
  -7  -2   4        5.21        7.39      8.85 o 
  -6  -2   4      441.74      494.39     14.62 o 
  -5  -2   4      900.65      912.15     18.56 o 
  -4  -2   4        4.22        2.87      2.65 o 
  -3  -2   4      161.93      143.41     10.21 o 
  -2  -2   4       87.30       77.22      6.55 o 
  -1  -2   4      714.63      677.09     11.16 o 
   0  -2   4       25.12       33.00      6.47 o 
   1  -2   4      730.86      740.82     11.40 o 
   2  -2   4       22.55       33.08      4.63 o 
   3  -2   4      153.35      182.52      6.01 o 
   4  -2   4       70.63       57.02      3.70 o 
   5  -2   4        3.44       -2.74      4.10 o 
   6  -2   4       66.99       75.01      9.19 o 
   7  -2   4      659.86      712.43     23.67 o 
   8  -2   4       84.32       86.42     11.43 o 
  -9  -1   4      149.57      145.20     19.34 o 
  -8  -1   4       14.59      -11.91      7.94 o 
  -7  -1   4      127.14       88.56     13.32 o 
  -6  -1   4       99.83      120.27      8.38 o 
  -5  -1   4     1412.71     1476.51     25.08 o 
  -4  -1   4      276.15      219.82     12.80 o 
  -3  -1   4     1660.34     1671.38     33.24 o 
  -2  -1   4     8375.79     8348.08    102.08 o 
  -1  -1   4     3516.16     3465.32     37.08 o 
   0  -1   4      739.97      804.42     10.47 o 
   1  -1   4      632.26      648.62      8.13 o 
   2  -1   4        0.33        3.69      1.98 o 
   3  -1   4     1475.54     1425.81     18.24 o 
   4  -1   4     1259.76     1237.17     17.92 o 
   5  -1   4     1277.13     1248.80     54.19 o 
   6  -1   4      504.86      551.87     19.34 o 
   7  -1   4      103.05      107.37     22.84 o 
   8  -1   4       71.41       73.74     14.11 o 
  -9   0   4      143.95      183.62     21.03 o 
  -8   0   4      384.44      322.89     22.39 o 
  -7   0   4        1.67       -0.21      9.25 o 
  -6   0   4      922.96      904.81     20.85 o 
  -5   0   4      540.72      467.50     19.60 o 
  -4   0   4     2045.40     2175.60     31.20 o 
  -3   0   4       32.71       39.28      3.97 o 
  -2   0   4        2.44       -0.74      1.69 o 
  -1   0   4     1024.57      948.56     15.51 o 
   0   0   4      463.36      440.93      9.28 o 
   1   0   4      139.07      134.59      4.57 o 
   2   0   4       67.40       53.30      5.66 o 
   3   0   4      132.03      129.45      6.38 o 
   4   0   4       23.89       17.54      3.57 o 
   5   0   4      717.29      689.32     28.72 o 
   6   0   4      505.89      512.27     18.81 o 
   7   0   4      381.23      395.96     20.67 o 
  -9   1   4      170.80      181.45     18.31 o 
  -8   1   4       31.91       30.01      7.24 o 
  -7   1   4      206.94      203.33     11.59 o 
  -6   1   4        0.21       -0.43      4.02 o 
  -5   1   4       40.21       64.73      6.26 o 
  -4   1   4      201.83      196.69      6.90 o 
  -3   1   4      483.23      450.86      8.85 o 
  -2   1   4     3189.74     3081.05     28.28 o 
  -1   1   4     4965.26     5031.19     53.69 o 
   0   1   4     1005.18     1048.25     24.27 o 
   1   1   4       17.65       25.38      3.68 o 
   2   1   4     1232.65     1118.01     19.69 o 
   3   1   4     3633.24     3736.51     46.85 o 
   4   1   4      520.26      505.86     14.67 o 
   5   1   4      485.69      488.99     24.69 o 
   6   1   4      339.92      400.95     24.50 o 
   7   1   4       64.81       33.67     12.44 o 
  -9   2   4       79.10       84.70     13.03 o 
  -8   2   4      504.86      495.11     18.15 o 
  -7   2   4       16.03       20.28      5.85 o 
  -6   2   4     2990.21     3028.56     35.35 o 
  -5   2   4     2772.04     2722.62     30.91 o 
  -4   2   4       93.63       92.49      4.94 o 
  -3   2   4       18.20       34.72      4.07 o 
  -2   2   4      521.08      614.39     14.91 o 
  -1   2   4    11617.42    11927.37    232.29 o 
   0   2   4     2267.25     2236.20     54.68 o 
   1   2   4        4.11        6.99      3.09 o 
   2   2   4     3456.51     3569.97     45.32 o 
   3   2   4      220.98      233.94     10.17 o 
   4   2   4      286.89      308.95     12.37 o 
   5   2   4      355.65      374.20     14.63 o 
   6   2   4      470.60      418.09     25.86 o 
  -9   3   4      137.20      150.34     15.70 o 
  -8   3   4        1.21       -1.22      5.24 o 
  -7   3   4      183.24      195.78      9.61 o 
  -6   3   4      241.23      272.48     12.31 o 
  -5   3   4      746.15      807.13     19.38 o 
  -4   3   4     2163.65     2211.96     33.23 o 
  -3   3   4      141.30      126.69      7.57 o 
  -2   3   4     5947.03     6207.28     68.10 o 
  -1   3   4     1214.66     1275.37     22.01 o 
   0   3   4        8.33        4.35      2.38 o 
   1   3   4      999.38      978.56     22.26 o 
   2   3   4     3700.61     3941.09     40.90 o 
   3   3   4     1075.87     1030.22     18.60 o 
   4   3   4        2.99        3.93      4.83 o 
   5   3   4      460.00      463.33     17.05 o 
 -10   4   4        6.95       -7.71     10.60 o 
  -9   4   4       11.04       13.18      7.20 o 
  -8   4   4      161.09      175.13     10.05 o 
  -7   4   4      102.04      105.30      9.19 o 
  -6   4   4     1860.68     1718.64     31.42 o 
  -5   4   4     1055.52     1022.92     22.29 o 
  -4   4   4       45.77       45.74      5.86 o 
  -3   4   4        0.49       12.38      4.22 o 
  -2   4   4     2157.88     2168.06     34.36 o 
  -1   4   4      825.19      774.02     11.96 o 
   0   4   4     1119.57     1250.34     20.95 o 
   1   4   4       32.70       39.65      5.28 o 
   2   4   4     1201.29     1209.55     19.84 o 
   3   4   4        0.92        5.82      3.88 o 
   4   4   4      277.14      275.25     11.16 o 
   5   4   4        6.82       13.67      9.98 o 
 -10   5   4      133.55      102.55     18.96 o 
  -9   5   4      188.12      196.91     22.16 o 
  -8   5   4       11.78        4.68      5.21 o 
  -7   5   4       45.82       45.67      7.22 o 
  -6   5   4      266.44      268.31     12.57 o 
  -5   5   4        6.13        4.89      4.31 o 
  -4   5   4       19.58       20.81      7.60 o 
  -3   5   4      914.67      944.97     21.29 o 
  -2   5   4      802.23      757.93     26.36 o 
  -1   5   4      837.12      899.33     14.13 o 
   0   5   4     1257.92     1180.93     21.50 o 
   1   5   4      838.39      814.45     19.16 o 
   2   5   4       12.28       15.79      6.62 o 
   3   5   4       52.44       61.37      6.34 o 
   4   5   4        4.52        8.30      5.02 o 
   5   5   4      321.16      346.03     23.59 o 
 -10   6   4       15.24        6.58     12.25 o 
  -9   6   4       42.44       32.95     13.87 o 
  -8   6   4      913.46      906.02     21.23 o 
  -7   6   4      243.18      256.93     13.51 o 
  -6   6   4      970.12      933.80     23.47 o 
  -5   6   4       35.07       41.28      6.71 o 
  -4   6   4     1722.44     1719.29     65.32 o 
  -3   6   4     1677.97     1713.52     30.97 o 
  -2   6   4      313.09      286.28     22.23 o 
  -1   6   4       39.67       43.99      6.08 o 
   0   6   4      127.79      138.58     10.89 o 
   1   6   4      209.92      211.91     11.17 o 
   2   6   4      144.83      139.39      8.14 o 
   3   6   4        0.07       -5.15      4.27 o 
   4   6   4       18.76       21.31     10.53 o 
   5   6   4       11.20        7.91     11.63 o 
 -10   7   4      532.37      562.22     36.00 o 
  -9   7   4      436.57      466.21     31.27 o 
  -8   7   4      947.75     1004.97     26.81 o 
  -7   7   4     1156.82     1209.07     28.65 o 
  -6   7   4      105.32       97.94      9.32 o 
  -5   7   4     1009.99      984.85     24.49 o 
  -4   7   4       47.08       50.84      7.34 o 
  -3   7   4        0.43       -3.41      5.22 o 
  -2   7   4       89.24       78.52     11.39 o 
  -1   7   4      279.23      290.39     19.02 o 
   0   7   4      652.20      669.29     17.86 o 
   1   7   4      170.73      180.88     16.57 o 
   2   7   4        0.53        7.68      4.61 o 
   3   7   4      105.58      120.40     11.44 o 
   4   7   4        1.89        3.53      7.47 o 
 -10   8   4      142.87      138.88     23.01 o 
  -9   8   4      129.99      181.68     23.72 o 
  -8   8   4      161.92      157.74     25.79 o 
  -7   8   4      249.94      260.43     14.70 o 
  -6   8   4      769.90      756.26     22.73 o 
  -5   8   4      205.34      188.46     12.51 o 
  -4   8   4     1256.09     1148.02     31.46 o 
  -3   8   4     1408.11     1453.15     31.26 o 
  -2   8   4        2.77       15.49      8.46 o 
  -1   8   4       91.45      104.82     14.00 o 
   0   8   4       73.43       78.32     13.16 o 
   1   8   4      288.26      268.00     21.74 o 
   2   8   4      119.44      104.89     16.40 o 
   3   8   4       18.49       14.50      7.92 o 
   4   8   4        1.59       10.56      8.58 o 
  -9   9   4        6.09       18.60     14.00 o 
  -8   9   4       33.86       39.83      8.93 o 
  -7   9   4      377.52      392.98     17.58 o 
  -6   9   4       27.43       35.17      8.03 o 
  -5   9   4        3.76        6.44      5.75 o 
  -4   9   4        0.46        2.90      5.78 o 
  -3   9   4       32.49       16.07      8.91 o 
  -2   9   4      398.88      377.72     24.72 o 
  -1   9   4       14.26       19.99      8.88 o 
   0   9   4      589.93      595.88     31.07 o 
   1   9   4       82.93      121.83     18.18 o 
   2   9   4      293.14      320.01     25.60 o 
   3   9   4       50.79       56.51     16.30 o 
  -9  10   4      436.07      404.03     32.99 o 
  -8  10   4       17.19       22.88      8.57 o 
  -7  10   4        0.13       -1.28      7.94 o 
  -6  10   4        5.18        3.23      6.49 o 
  -5  10   4        5.80        1.25      6.24 o 
  -4  10   4      297.95      295.58     23.20 o 
  -3  10   4      484.21      512.80     30.00 o 
  -2  10   4       47.04       70.67     14.84 o 
  -1  10   4       73.55       64.51     14.48 o 
   0  10   4      118.57      108.13     17.82 o 
   1  10   4      407.09      507.71     32.34 o 
   2  10   4      170.14      186.41     23.01 o 
  -8  11   4      110.55      136.17     13.43 o 
  -7  11   4      590.85      664.91     24.53 o 
  -6  11   4        2.65        3.92      7.24 o 
  -5  11   4       42.01       39.50     13.58 o 
  -4  11   4        0.36        3.50      9.95 o 
  -3  11   4      204.00      196.07     21.00 o 
  -2  11   4        1.47      -11.66      8.30 o 
  -1  11   4        0.61      -11.83      9.17 o 
   0  11   4       31.36       33.89     14.22 o 
   1  11   4      258.02      273.80     27.15 o 
  -7  12   4       33.79       26.28     14.35 o 
  -6  12   4        0.72       -8.62     10.43 o 
  -5  12   4       76.01       75.01     17.34 o 
  -4  12   4      381.59      391.58     29.52 o 
  -3  12   4      473.36      518.89     34.02 o 
  -2  12   4       71.94       64.55     16.30 o 
  -1  12   4      203.27      229.57     25.66 o 
   0  12   4      365.19      360.51     30.81 o 
  -6  13   4        0.13        2.62     12.64 o 
  -5  13   4      234.87      236.25     25.99 o 
  -4  13   4       54.28       31.85     15.13 o 
  -3  13   4       34.82       43.71     16.82 o 
   0 -15   5      717.53      765.12     27.63 o 
   1 -15   5      327.24      371.47     19.83 o 
   2 -15   5       36.70       31.32      9.65 o 
   3 -15   5       79.52       71.96     11.05 o 
   5 -15   5       68.40       34.48     14.94 o 
  -2 -14   5       42.93       47.52     11.42 o 
  -1 -14   5        0.81        8.34     10.94 o 
   0 -14   5       46.17       35.74      9.31 o 
   1 -14   5        0.25        8.68      7.61 o 
   2 -14   5      217.75      200.45     14.40 o 
   3 -14   5       76.18       65.17      9.95 o 
   4 -14   5      367.47      404.46     20.54 o 
   5 -14   5        1.00        0.41      6.35 o 
   6 -14   5      337.33      316.20     17.01 o 
  -3 -13   5       45.24       24.46     14.42 o 
  -2 -13   5        9.59       21.68     12.12 o 
  -1 -13   5        6.02       24.59     12.80 o 
   0 -13   5      790.22      747.46     24.23 o 
   1 -13   5      152.17      171.84     12.98 o 
   2 -13   5       94.28       78.45     13.64 o 
   3 -13   5      327.04      340.49     13.48 o 
   4 -13   5        0.26        3.82      5.14 o 
   5 -13   5        0.20       -3.80      6.63 o 
   6 -13   5       84.94       99.47     13.51 o 
   7 -13   5        0.54        7.79      9.11 o 
  -4 -12   5      310.81      315.66     27.54 o 
  -3 -12   5      318.09      309.64     25.50 o 
  -2 -12   5        5.90        1.98     10.73 o 
  -1 -12   5       44.21       25.99     11.24 o 
   0 -12   5       26.05       14.29     10.08 o 
   1 -12   5       22.21       22.31      7.22 o 
   2 -12   5      116.66      115.60      8.65 o 
   3 -12   5       79.55       89.94      9.76 o 
   4 -12   5        1.26        1.15      5.20 o 
   5 -12   5        0.09       -1.45      5.41 o 
   6 -12   5       97.70      104.16     13.14 o 
   7 -12   5       81.05      115.86     14.65 o 
   8 -12   5        0.50        8.85      9.47 o 
  -5 -11   5       50.34       64.22     18.24 o 
  -4 -11   5        0.74       12.38     11.28 o 
  -3 -11   5      109.05      120.05     17.11 o 
  -2 -11   5      104.09      107.96     15.72 o 
  -1 -11   5        0.94       -5.48      7.97 o 
   0 -11   5       96.59       83.99     13.09 o 
   1 -11   5       57.55       59.64      6.38 o 
   2 -11   5      345.01      356.00     10.40 o 
   3 -11   5        7.58        5.02      6.05 o 
   4 -11   5      275.38      267.56     12.24 o 
   5 -11   5      152.67      185.38     14.42 o 
   6 -11   5        2.76       -3.36      6.80 o 
   7 -11   5      263.68      244.24     18.23 o 
   8 -11   5      136.57      129.16     15.61 o 
  -6 -10   5        0.94       -5.74     11.41 o 
  -5 -10   5      163.67      187.74     22.23 o 
  -4 -10   5      341.47      366.83     27.06 o 
  -3 -10   5      203.10      240.23     21.45 o 
  -2 -10   5        5.80       -6.35      7.94 o 
  -1 -10   5      169.00      181.68     16.36 o 
   0 -10   5       68.34       61.53     10.89 o 
   1 -10   5       22.65       29.95      7.16 o 
   2 -10   5      200.60      192.14      8.54 o 
   3 -10   5     1867.72     1807.87     26.57 o 
   4 -10   5     1823.75     1764.30     44.60 o 
   5 -10   5      240.61      248.24     15.55 o 
   6 -10   5      219.25      223.08     16.31 o 
   7 -10   5      408.04      420.65     21.32 o 
   8 -10   5       66.38       89.95     13.88 o 
  -6  -9   5      134.35      126.43     20.06 o 
  -5  -9   5        1.80       -5.86      9.11 o 
  -4  -9   5      112.79      104.04     16.17 o 
  -3  -9   5       42.72       42.61     11.70 o 
  -2  -9   5       85.42       65.10     11.73 o 
  -1  -9   5       86.49      117.39     13.03 o 
   0  -9   5       32.03       36.52      6.89 o 
   1  -9   5       18.52       21.91      4.11 o 
   2  -9   5       74.31       77.22      5.16 o 
   3  -9   5      857.32      858.22     33.54 o 
   4  -9   5       87.54       74.37     15.07 o 
   5  -9   5      181.74      176.67     30.36 o 
   6  -9   5      197.22      170.53     14.21 o 
   7  -9   5      181.78      184.83     15.63 o 
   8  -9   5      430.87      473.59     56.70 o 
  -7  -8   5      350.76      301.86     27.09 o 
  -6  -8   5      709.40      694.00     36.78 o 
  -5  -8   5       38.75       33.80     12.22 o 
  -4  -8   5      152.53      180.94     17.82 o 
  -3  -8   5      935.61      924.02     34.31 o 
  -2  -8   5      355.60      317.48     19.28 o 
  -1  -8   5      557.10      505.87     12.36 o 
   0  -8   5      168.22      170.09      6.68 o 
   1  -8   5      124.25      124.85      6.50 o 
   2  -8   5       46.76       35.11      3.83 o 
   3  -8   5      227.90      201.75      8.01 o 
   4  -8   5      117.64      102.11     11.10 o 
   5  -8   5      194.98      165.31     18.92 o 
   6  -8   5      130.10      147.08     14.35 o 
   7  -8   5       79.05       86.32     12.10 o 
   8  -8   5      149.86      133.71     17.77 o 
   9  -8   5      289.21      316.74     36.32 o 
  -7  -7   5      448.56      470.16     31.69 o 
  -6  -7   5       48.04       18.73     11.89 o 
  -5  -7   5      982.53      932.32     37.62 o 
  -4  -7   5      543.27      580.98     27.74 o 
  -3  -7   5      584.64      576.54     25.95 o 
  -2  -7   5      480.05      543.23     23.17 o 
  -1  -7   5      271.68      268.22      6.41 o 
   0  -7   5       79.29       84.34      4.71 o 
   1  -7   5      180.97      217.41     12.04 o 
   2  -7   5     1938.62     1818.36     43.55 o 
   3  -7   5      877.87      804.51     14.12 o 
   4  -7   5       62.48       72.18      8.67 o 
   5  -7   5      766.31      715.02     22.57 o 
   6  -7   5      393.92      377.90     17.97 o 
   7  -7   5       50.17       71.55     11.23 o 
   8  -7   5        8.60       23.92      9.80 o 
   9  -7   5      153.87      154.66     35.01 o 
  -8  -6   5        9.59        2.79     12.41 o 
  -7  -6   5        8.44       -2.24     10.43 o 
  -6  -6   5       65.27       87.65     15.75 o 
  -5  -6   5      367.26      342.33     22.62 o 
  -4  -6   5     1823.59     1747.69     47.40 o 
  -3  -6   5      197.97      182.26     14.71 o 
  -2  -6   5     1535.42     1585.78     39.11 o 
  -1  -6   5     5149.62     5106.73     44.53 o 
   0  -6   5     1077.41     1144.30     15.81 o 
   1  -6   5     2419.86     2574.08     35.26 o 
   2  -6   5      431.61      423.06     13.74 o 
   3  -6   5        8.52        8.29      4.32 o 
   4  -6   5       73.51       89.76      8.87 o 
   5  -6   5       18.61        7.09      5.43 o 
   6  -6   5       46.09       39.58      8.60 o 
   7  -6   5        6.63        3.32     11.31 o 
   8  -6   5      291.46      300.07     19.62 o 
   9  -6   5        3.04        4.66      9.02 o 
  -8  -5   5      259.67      309.74     27.41 o 
  -7  -5   5      314.08      344.11     25.53 o 
  -6  -5   5       16.51        7.42      8.91 o 
  -5  -5   5      745.39      725.98     30.43 o 
  -4  -5   5     1049.84     1067.89     34.61 o 
  -3  -5   5       64.17       68.69      9.56 o 
  -2  -5   5       47.16       48.02      7.68 o 
  -1  -5   5      113.68      152.02      4.82 o 
   0  -5   5      815.43      866.72     13.06 o 
   1  -5   5      228.67      219.66     12.22 o 
   2  -5   5      890.39      819.09     18.43 o 
   3  -5   5      419.72      445.73     34.40 o 
   4  -5   5     1394.28     1355.80     28.72 o 
   5  -5   5     2570.86     2581.40     54.26 o 
   6  -5   5       20.59       35.24      8.17 o 
   7  -5   5      378.40      387.12     19.04 o 
   8  -5   5       63.74       69.46     11.76 o 
   9  -5   5       37.62       35.32     11.32 o 
  -9  -4   5        4.82        0.16     12.51 o 
  -8  -4   5       50.31       29.84     13.35 o 
  -7  -4   5      149.18      177.89     19.09 o 
  -6  -4   5      463.54      429.53     25.05 o 
  -5  -4   5       19.98       18.89      8.72 o 
  -4  -4   5      169.84      209.35     15.13 o 
  -3  -4   5      667.06      669.56     23.43 o 
  -2  -4   5      165.79      123.07     14.18 o 
  -1  -4   5     4825.80     4959.75     52.40 o 
   0  -4   5      220.69      261.66      7.53 o 
   1  -4   5     1624.15     1517.01     37.47 o 
   2  -4   5      124.65      101.69      7.20 o 
   3  -4   5      138.38      184.52      9.78 o 
   4  -4   5      221.79      219.13     14.52 o 
   5  -4   5        0.43        3.50      5.23 o 
   6  -4   5        4.96        7.14      5.79 o 
   7  -4   5        7.96        6.97      7.24 o 
   8  -4   5      107.03       95.35     16.77 o 
  -9  -3   5      144.95      106.22     18.57 o 
  -8  -3   5       42.98       45.46     13.90 o 
  -7  -3   5      211.15      186.05     18.50 o 
  -6  -3   5       33.13       36.68     10.60 o 
  -5  -3   5      195.92      201.31     12.44 o 
  -4  -3   5      427.70      379.83      9.76 o 
  -3  -3   5      332.35      270.53     14.19 o 
  -2  -3   5        1.56       -2.43      1.62 o 
  -1  -3   5     1037.93     1064.60     27.14 o 
   0  -3   5     1283.00     1287.35     27.64 o 
   1  -3   5       13.62       15.86      2.47 o 
   2  -3   5     1008.12     1119.31     44.63 o 
   3  -3   5      181.02      206.30     15.60 o 
   4  -3   5     1319.74     1350.83     35.33 o 
   5  -3   5      175.54      208.69     16.78 o 
   6  -3   5       90.61      113.42     14.71 o 
   7  -3   5       27.89       30.92      8.42 o 
   8  -3   5       49.96       54.88     10.43 o 
  -9  -2   5       14.37       20.61     12.18 o 
  -8  -2   5       14.44       13.22     10.14 o 
  -7  -2   5      904.84      796.84     33.28 o 
  -6  -2   5      185.81      195.43      9.77 o 
  -5  -2   5      712.11      679.23     15.70 o 
  -4  -2   5     3175.26     3232.34     59.33 o 
  -3  -2   5      548.18      455.29     17.08 o 
  -2  -2   5      474.91      507.09     24.53 o 
  -1  -2   5      335.47      313.41      6.79 o 
   0  -2   5       37.85       58.46      9.62 o 
   1  -2   5     1588.95     1539.65     14.78 o 
   2  -2   5     1033.66      937.04     12.91 o 
   3  -2   5        4.38        4.95      2.72 o 
   4  -2   5        5.95       14.72      8.76 o 
   5  -2   5      686.59      683.18     23.80 o 
   6  -2   5      741.08      708.16     36.32 o 
   7  -2   5      154.93      147.76     15.12 o 
   8  -2   5      148.30      107.69     12.84 o 
 -10  -1   5      168.84      175.85     22.75 o 
  -9  -1   5       33.42       32.79     12.99 o 
  -8  -1   5      286.94      286.47     22.49 o 
  -7  -1   5      343.38      373.15     22.75 o 
  -6  -1   5      140.87      157.65      9.27 o 
  -5  -1   5      166.58      171.25     13.12 o 
  -4  -1   5       37.93       43.89      5.33 o 
  -3  -1   5      125.81      119.05      6.65 o 
  -2  -1   5     1238.15     1388.86     20.33 o 
  -1  -1   5       25.53       30.38      3.38 o 
   0  -1   5      183.23      214.18      5.69 o 
   1  -1   5     3041.57     3366.01     31.02 o 
   2  -1   5      173.86      179.49      6.03 o 
   3  -1   5      302.38      317.66      8.27 o 
   4  -1   5      102.48       96.30      6.61 o 
   5  -1   5      146.09      141.73     10.86 o 
   6  -1   5      328.89      351.49     16.70 o 
   7  -1   5       98.05       93.89     16.01 o 
   8  -1   5      171.74      143.65     14.10 o 
  -9   0   5        3.43       25.47     12.09 o 
  -8   0   5       42.68       32.73     10.89 o 
  -7   0   5        5.84        0.93      4.84 o 
  -6   0   5       18.76       15.29      7.03 o 
  -5   0   5     1232.60     1242.91     24.02 o 
  -4   0   5     1987.91     1981.28     50.34 o 
  -3   0   5      739.42      862.10     15.59 o 
  -2   0   5      112.58      130.28      7.05 o 
  -1   0   5       24.70       39.73      4.05 o 
   0   0   5      597.44      527.77     11.73 o 
   1   0   5     1096.49      960.18     13.49 o 
   2   0   5      298.19      263.01      8.99 o 
   3   0   5      141.32      128.41      7.49 o 
   4   0   5       49.72       35.70      4.43 o 
   5   0   5       41.53       39.70      7.25 o 
   6   0   5       72.36       56.39     11.89 o 
   7   0   5       13.76        0.32     10.17 o 
  -9   1   5        0.52       -0.42      8.68 o 
  -8   1   5     1337.99     1312.40     24.42 o 
  -7   1   5      661.95      632.36     15.67 o 
  -6   1   5        0.99       -2.10      3.26 o 
  -5   1   5      559.83      539.91     12.34 o 
  -4   1   5       21.09       25.78      3.53 o 
  -3   1   5      762.46      690.77     11.26 o 
  -2   1   5     1799.82     1768.38     18.89 o 
  -1   1   5       10.60       15.52      3.59 o 
   0   1   5      897.19      722.75     75.03 o 
   1   1   5        0.04        2.49      2.20 o 
   2   1   5      234.19      218.23     16.82 o 
   3   1   5      655.16      656.76     16.39 o 
   4   1   5      315.23      329.05     15.21 o 
   5   1   5      277.71      286.44     20.64 o 
   6   1   5      484.90      474.15     28.55 o 
  -9   2   5      264.56      227.51     35.42 o 
  -8   2   5      103.59      111.04     10.31 o 
  -7   2   5        1.59        3.98      4.20 o 
  -6   2   5      672.41      655.86     16.67 o 
  -5   2   5      568.74      606.55     15.82 o 
  -4   2   5     2517.58     2470.63     27.19 o 
  -3   2   5      835.98      939.46     12.59 o 
  -2   2   5      135.09      160.29      8.28 o 
  -1   2   5     3244.66     3292.24     41.38 o 
   0   2   5     1587.99     1547.77     35.38 o 
   1   2   5     1593.45     1611.14     27.09 o 
   2   2   5       11.11        9.37      8.34 o 
   3   2   5      795.33      777.68     19.01 o 
   4   2   5      993.83     1028.71     23.47 o 
   5   2   5        0.12        1.20      7.19 o 
   6   2   5        8.42        3.53      8.91 o 
  -9   3   5        1.10       -0.37      6.06 o 
  -8   3   5      145.34      144.53      9.64 o 
  -7   3   5      104.57       90.40      9.28 o 
  -6   3   5      273.52      249.89     15.80 o 
  -5   3   5      185.29      214.40     10.89 o 
  -4   3   5       73.03       58.85      6.36 o 
  -3   3   5      602.67      587.67     15.62 o 
  -2   3   5     9390.13     9841.77    103.20 o 
  -1   3   5     2414.52     2409.49     34.55 o 
   0   3   5     1280.04     1397.95     43.32 o 
   1   3   5      219.86      218.25     13.03 o 
   2   3   5      941.74      929.29     21.04 o 
   3   3   5      162.57      166.86      9.98 o 
   4   3   5       48.02       27.16      6.57 o 
   5   3   5       25.82       22.55     10.79 o 
 -10   4   5        0.48       -5.15     10.04 o 
  -9   4   5        2.35        6.68      6.47 o 
  -8   4   5        9.57       11.39      5.40 o 
  -7   4   5        0.30       -7.00      4.67 o 
  -6   4   5       63.70       50.21      7.24 o 
  -5   4   5      109.95       92.77      8.14 o 
  -4   4   5      266.18      240.64     11.23 o 
  -3   4   5      245.72      267.47     11.43 o 
  -2   4   5     1693.58     1566.58     27.89 o 
  -1   4   5      456.84      433.24     28.21 o 
   0   4   5       53.24       42.29      7.97 o 
   1   4   5      340.86      340.97     12.71 o 
   2   4   5      435.48      432.75     19.26 o 
   3   4   5     1120.21     1105.95     32.68 o 
   4   4   5      241.87      252.60     18.60 o 
 -10   5   5        0.31       -0.26     11.54 o 
  -9   5   5        7.00        5.08      5.84 o 
  -8   5   5     1588.91     1688.31     35.47 o 
  -7   5   5       60.77       68.66      8.75 o 
  -6   5   5      635.09      664.99     37.77 o 
  -5   5   5     1157.34     1083.04     24.85 o 
  -4   5   5      145.55      124.19     20.45 o 
  -3   5   5       17.10       19.96      5.21 o 
  -2   5   5       27.93       45.64      6.20 o 
  -1   5   5       29.34       31.99      5.56 o 
   0   5   5      113.97      102.18      6.83 o 
   1   5   5       56.45       54.44      6.75 o 
   2   5   5      155.94      168.46     12.40 o 
   3   5   5        7.04        0.82      5.46 o 
   4   5   5       18.07       14.33      6.65 o 
 -10   6   5       76.92       50.32     16.69 o 
  -9   6   5      368.56      376.46     17.71 o 
  -8   6   5        0.32       -2.79      5.64 o 
  -7   6   5       39.49       43.37     13.30 o 
  -6   6   5       34.23       29.93      6.91 o 
  -5   6   5      149.37      159.24     10.89 o 
  -4   6   5       95.55       93.69      8.57 o 
  -3   6   5      542.41      530.29     17.42 o 
  -2   6   5     1356.06     1409.00     36.60 o 
  -1   6   5      255.86      276.49     18.34 o 
   0   6   5      193.56      177.96      9.55 o 
   1   6   5      591.68      608.15     17.94 o 
   2   6   5       36.99       37.29      5.86 o 
   3   6   5      402.27      415.62     17.25 o 
   4   6   5       89.18      110.62     16.40 o 
 -10   7   5       31.19       41.60     15.91 o 
  -9   7   5      742.96      746.76     21.29 o 
  -8   7   5        0.76        4.46      7.03 o 
  -7   7   5        0.00        7.20      6.17 o 
  -6   7   5      771.99      766.01     35.45 o 
  -5   7   5      910.53      941.63     25.02 o 
  -4   7   5       65.90       45.51      7.69 o 
  -3   7   5       48.65       51.55      7.48 o 
  -2   7   5        5.91        9.14      5.34 o 
  -1   7   5       20.27       26.57      9.40 o 
   0   7   5       68.25       70.48     12.41 o 
   1   7   5        5.84       -4.41      7.87 o 
   2   7   5        5.87        4.28      5.69 o 
   3   7   5       19.96        6.32      7.54 o 
   4   7   5       54.69       50.32     14.39 o 
 -10   8   5       19.63       12.15     15.10 o 
  -9   8   5      460.12      490.47     26.45 o 
  -8   8   5        0.19        0.60      6.62 o 
  -7   8   5       20.46       32.78      7.88 o 
  -6   8   5       27.76       14.76      6.80 o 
  -5   8   5       50.67       63.36      8.74 o 
  -4   8   5        0.07        1.09      5.00 o 
  -3   8   5      361.45      289.84     14.72 o 
  -2   8   5      370.13      406.91     24.56 o 
  -1   8   5       67.37       65.23     13.35 o 
   0   8   5      559.04      567.92     29.84 o 
   1   8   5      167.13      161.75     18.57 o 
   2   8   5        0.40       -1.85     10.01 o 
   3   8   5       27.89       17.11     12.60 o 
  -9   9   5        4.69       -4.70     10.60 o 
  -8   9   5        1.04        2.81      7.94 o 
  -7   9   5        7.61        7.74      7.34 o 
  -6   9   5      706.12      688.24     35.45 o 
  -5   9   5      278.89      263.47     15.32 o 
  -4   9   5       25.97       25.92      7.40 o 
  -3   9   5      161.99      150.12     17.95 o 
  -2   9   5       80.09       72.65     14.22 o 
  -1   9   5      108.82      105.73     16.82 o 
   0   9   5       92.39       83.63     14.91 o 
   1   9   5       93.49       99.57     17.69 o 
   2   9   5       71.17       58.91     15.97 o 
  -8  10   5       24.52       15.13      8.20 o 
  -7  10   5       57.82       66.33     13.84 o 
  -6  10   5       12.94        9.51      7.13 o 
  -5  10   5       15.86       13.80     11.55 o 
  -4  10   5       27.56       12.77     10.92 o 
  -3  10   5      263.77      259.84     23.91 o 
  -2  10   5      405.66      468.51     29.78 o 
  -1  10   5      121.45      100.42     17.43 o 
   0  10   5      103.84       86.55     17.30 o 
   1  10   5      304.74      258.12     25.53 o 
  -8  11   5        5.31        6.89      8.25 o 
  -7  11   5       14.84       18.69      8.59 o 
  -6  11   5       38.11       27.07      8.69 o 
  -5  11   5      222.73      271.79     25.79 o 
  -4  11   5       21.47       21.77     12.25 o 
  -3  11   5      198.36      212.46     23.49 o 
  -2  11   5       12.72        6.03     10.34 o 
  -1  11   5       46.68       25.08     13.61 o 
   0  11   5      164.61      154.11     21.87 o 
  -7  12   5       68.84       55.76     17.63 o 
  -6  12   5        2.90        8.04     12.54 o 
  -5  12   5        5.20       -2.14     11.08 o 
  -4  12   5        6.39        0.94     12.31 o 
  -3  12   5       11.55       10.98     12.93 o 
  -2  12   5       10.72       20.77     14.13 o 
  -1  12   5        6.00       23.49     15.00 o 
   0 -15   6       65.71       51.21     10.88 o 
   1 -15   6       11.55       22.39      9.30 o 
   2 -15   6      478.94      491.30     21.37 o 
   3 -15   6       27.98       13.35     12.67 o 
   4 -15   6      195.90      213.89     21.84 o 
   5 -15   6       45.48       34.50     10.71 o 
  -2 -14   6      579.32      500.68     32.24 o 
  -1 -14   6       99.86       99.51     18.47 o 
   0 -14   6       37.40       24.79      8.97 o 
   1 -14   6      159.29      187.61     14.86 o 
   2 -14   6      151.70      192.98     13.99 o 
   3 -14   6       25.11       35.09     12.44 o 
   4 -14   6       94.09       97.10     11.92 o 
   5 -14   6      168.26      192.42     12.75 o 
   6 -14   6      180.22      184.97     13.24 o 
  -3 -13   6      110.11      105.83     19.31 o 
  -2 -13   6       15.45        7.23     11.63 o 
  -1 -13   6       36.28       52.27     14.45 o 
   0 -13   6       44.28       38.01     12.31 o 
   1 -13   6        8.94        9.66      6.89 o 
   2 -13   6      291.39      312.81     20.82 o 
   3 -13   6       73.84       66.03      7.73 o 
   4 -13   6      332.35      365.66     17.74 o 
   5 -13   6       89.18      109.26     10.12 o 
   6 -13   6       10.47       19.39      9.09 o 
   7 -13   6       21.61        2.87      9.92 o 
  -4 -12   6       19.11       13.48     13.93 o 
  -3 -12   6       32.85       43.22     14.84 o 
  -2 -12   6      488.45      577.35     31.95 o 
  -1 -12   6      134.93      117.10     16.20 o 
   0 -12   6      600.63      630.88     30.00 o 
   1 -12   6      753.30      753.53     22.69 o 
   2 -12   6      454.07      433.49     11.89 o 
   3 -12   6       51.38       42.03      6.58 o 
   4 -12   6        0.51       -2.09      4.87 o 
   5 -12   6      192.33      209.27     15.57 o 
   6 -12   6      199.55      194.73     15.85 o 
   7 -12   6        1.28        1.91      7.98 o 
  -5 -11   6      100.58       85.19     18.21 o 
  -4 -11   6       36.21       20.15     12.41 o 
  -3 -11   6      179.79      201.48     21.00 o 
  -2 -11   6        3.89       19.18     10.40 o 
  -1 -11   6       21.21       12.47      9.88 o 
   0 -11   6      812.70      740.59     31.07 o 
   1 -11   6       21.82       20.76      4.80 o 
   2 -11   6     1544.89     1521.17     21.57 o 
   3 -11   6        3.78       -1.06      3.62 o 
   4 -11   6       97.01      105.07     11.20 o 
   5 -11   6      819.81      777.64     26.00 o 
   6 -11   6       40.59       48.50     10.48 o 
   7 -11   6        4.50       -8.34      7.68 o 
   8 -11   6       31.59       29.79     10.64 o 
  -6 -10   6       36.96       48.18     16.56 o 
  -5 -10   6      199.74      145.45     19.86 o 
  -4 -10   6       16.24        4.41     10.24 o 
  -3 -10   6        2.82       -5.67      8.23 o 
  -2 -10   6        7.92       15.07      9.01 o 
  -1 -10   6       44.18       33.80     10.21 o 
   0 -10   6      127.67      126.50     14.42 o 
   1 -10   6      458.42      499.17     12.92 o 
   2 -10   6       30.71       37.71      4.63 o 
   3 -10   6      244.39      225.62      9.53 o 
   4 -10   6        8.67        4.04      6.03 o 
   5 -10   6      256.19      267.20     15.84 o 
   6 -10   6      793.81      798.24     28.01 o 
   7 -10   6      234.46      213.39     17.41 o 
   8 -10   6      140.49      182.54     17.84 o 
  -6  -9   6       66.66       70.05     16.88 o 
  -5  -9   6        0.39        6.67     10.40 o 
  -4  -9   6      146.66      140.37     17.30 o 
  -3  -9   6      450.12      448.71     25.40 o 
  -2  -9   6      191.90      218.04     17.66 o 
  -1  -9   6       22.34       40.44      9.88 o 
   0  -9   6       21.91       20.17      3.79 o 
   1  -9   6      137.86      135.65      7.64 o 
   2  -9   6       10.26       13.72      5.58 o 
   3  -9   6      225.16      208.43      8.79 o 
   4  -9   6      369.58      377.77     16.60 o 
   5  -9   6      137.79      128.41     12.20 o 
   6  -9   6        5.00        4.17      6.82 o 
   7  -9   6       44.43       50.12     10.62 o 
   8  -9   6       22.75       14.36     10.26 o 
  -7  -8   6       73.32       73.42     17.43 o 
  -6  -8   6       67.20       88.52     16.53 o 
  -5  -8   6      290.99      310.06     23.62 o 
  -4  -8   6       48.16       29.16     10.50 o 
  -3  -8   6        2.62        1.07      7.42 o 
  -2  -8   6        7.16       15.03      7.94 o 
  -1  -8   6       11.26        8.98      2.50 o 
   0  -8   6     1632.77     1579.15     21.08 o 
   1  -8   6     2855.75     2776.98     54.54 o 
   2  -8   6       73.85       58.63     24.09 o 
   3  -8   6      642.53      604.40     12.85 o 
   4  -8   6      277.03      292.35     20.51 o 
   5  -8   6      307.56      312.95     16.20 o 
   6  -8   6      630.05      560.18     41.90 o 
   7  -8   6      139.21      116.27     13.54 o 
   8  -8   6      396.41      413.20     22.19 o 
  -8  -7   6      121.86      146.04     22.13 o 
  -7  -7   6      140.18      164.35     21.35 o 
  -6  -7   6      133.08      109.65     17.04 o 
  -5  -7   6      170.32      193.80     18.83 o 
  -4  -7   6       26.43       44.00     11.28 o 
  -3  -7   6     4397.46     4378.22     83.40 o 
  -2  -7   6      446.13      399.17     20.28 o 
  -1  -7   6      582.30      573.66     10.19 o 
   0  -7   6      629.18      663.26     12.41 o 
   1  -7   6      116.83      106.83      5.95 o 
   2  -7   6       93.54       90.33      8.72 o 
   3  -7   6       30.88       29.55      5.90 o 
   4  -7   6      760.83      723.72     21.77 o 
   5  -7   6       57.92       53.87      8.63 o 
   6  -7   6      153.32      153.27     13.60 o 
   7  -7   6      225.12      213.58     16.40 o 
   8  -7   6       43.34       41.24     11.08 o 
  -8  -6   6        2.37      -10.92     11.44 o 
  -7  -6   6      533.03      537.01     32.08 o 
  -6  -6   6      144.34      146.95     17.85 o 
  -5  -6   6      331.79      299.98     21.48 o 
  -4  -6   6        1.05       10.08      7.74 o 
  -3  -6   6        9.45       -7.23      5.61 o 
  -2  -6   6       79.99       74.26     10.04 o 
  -1  -6   6      442.62      401.94     14.41 o 
   0  -6   6     2326.18     2502.96     29.20 o 
   1  -6   6     1195.60     1265.60     23.03 o 
   2  -6   6     1813.05     1735.46     30.12 o 
   3  -6   6     2665.84     2634.66     61.79 o 
   4  -6   6      451.64      436.00     16.67 o 
   5  -6   6        0.14        5.43      5.33 o 
   6  -6   6       70.23       63.13     10.18 o 
   7  -6   6       39.29       30.99      9.49 o 
   8  -6   6      210.92      208.40     17.56 o 
  -8  -5   6      228.45      242.08     24.24 o 
  -7  -5   6        1.75       -3.53      8.91 o 
  -6  -5   6      189.85      177.21     18.11 o 
  -5  -5   6       22.97       28.42     10.04 o 
  -4  -5   6     2805.18     2636.78     58.32 o 
  -3  -5   6     2611.03     2535.82     53.43 o 
  -2  -5   6      401.17      435.24      9.72 o 
  -1  -5   6     1639.22     1524.19     18.16 o 
   0  -5   6     2569.53     2556.89     27.52 o 
   1  -5   6      271.22      183.11     11.66 o 
   2  -5   6      296.86      337.00     22.24 o 
   3  -5   6      245.28      241.82     11.60 o 
   4  -5   6      248.33      250.90     13.00 o 
   5  -5   6        0.07       -0.97      5.56 o 
   6  -5   6      312.79      342.08     17.22 o 
   7  -5   6      260.38      277.42     17.80 o 
   8  -5   6        6.48        1.94      7.81 o 
  -9  -4   6       30.25       31.14     14.74 o 
  -8  -4   6        2.29       -4.28     10.60 o 
  -7  -4   6      283.18      251.02     21.39 o 
  -6  -4   6      310.74      305.68     21.29 o 
  -5  -4   6      173.90      180.00     15.81 o 
  -4  -4   6     1281.80     1337.15     36.91 o 
  -3  -4   6      112.36      106.36      4.68 o 
  -2  -4   6     1139.90     1226.75     21.74 o 
  -1  -4   6     1316.35     1403.48     21.21 o 
   0  -4   6      271.45      265.02     13.16 o 
   1  -4   6       88.37       73.84      6.01 o 
   2  -4   6     2267.41     2346.47     36.04 o 
   3  -4   6     1897.23     1779.91     32.16 o 
   4  -4   6      494.74      494.72     17.51 o 
   5  -4   6        1.61       -0.28      5.17 o 
   6  -4   6       77.89       96.32     10.92 o 
   7  -4   6      134.12      136.76     13.47 o 
   8  -4   6      111.16       85.35     12.42 o 
  -9  -3   6      295.69      262.43     24.79 o 
  -8  -3   6        4.89        7.19      9.85 o 
  -7  -3   6       94.79      106.70     14.78 o 
  -6  -3   6     1115.90     1098.05     37.33 o 
  -5  -3   6      406.55      405.64     11.67 o 
  -4  -3   6      637.61      712.17     24.72 o 
  -3  -3   6      529.57      495.92     18.66 o 
  -2  -3   6        1.16       -2.17      2.21 o 
  -1  -3   6     6171.52     6170.42     64.10 o 
   0  -3   6     2221.64     2096.72     69.52 o 
   1  -3   6       20.98       29.36      3.95 o 
   2  -3   6       28.56       33.45      7.10 o 
   3  -3   6        0.22        0.41      5.90 o 
   4  -3   6      464.54      469.26     16.93 o 
   5  -3   6      590.54      584.35     20.20 o 
   6  -3   6      360.97      398.54     18.19 o 
   7  -3   6      163.84      161.97     14.23 o 
   8  -3   6        0.63        8.88      8.66 o 
  -9  -2   6      165.49      165.93     20.02 o 
  -8  -2   6      299.96      279.63     22.42 o 
  -7  -2   6       98.41      136.22     15.29 o 
  -6  -2   6      200.63      238.68     17.50 o 
  -5  -2   6      174.39      176.59     13.80 o 
  -4  -2   6        1.08        1.65      4.76 o 
  -3  -2   6     1460.08     1606.48     34.31 o 
  -2  -2   6        2.11       -0.23      2.85 o 
  -1  -2   6     2956.72     3198.13     30.96 o 
   0  -2   6       65.59       72.89      3.93 o 
   1  -2   6       41.72       67.39      3.30 o 
   2  -2   6      498.78      651.18     11.38 o 
   3  -2   6     1580.71     1556.86     19.93 o 
   4  -2   6     1144.49     1183.25     35.56 o 
   5  -2   6       30.39       17.33      8.42 o 
   6  -2   6      569.92      622.36     22.54 o 
   7  -2   6       67.68       54.13     10.14 o 
   8  -2   6      226.98      183.30     15.86 o 
 -10  -1   6        2.50        5.41     12.93 o 
  -9  -1   6        5.23       10.76     11.44 o 
  -8  -1   6      291.92      283.65     21.87 o 
  -7  -1   6      900.42      802.12     31.69 o 
  -6  -1   6     2429.40     2256.83     51.78 o 
  -5  -1   6      262.05      248.79     15.16 o 
  -4  -1   6      324.98      353.84     11.81 o 
  -3  -1   6      570.10      524.71     12.95 o 
  -2  -1   6      869.72      870.63     13.31 o 
  -1  -1   6     3293.29     3107.01     54.60 o 
   0  -1   6        0.44       10.51      2.50 o 
   1  -1   6      239.37      230.71      7.38 o 
   2  -1   6       96.16      114.73      5.52 o 
   3  -1   6        1.22        2.72      2.76 o 
   4  -1   6       35.46       35.86     11.34 o 
   5  -1   6      848.94      826.34     23.98 o 
   6  -1   6       55.90       43.02     17.11 o 
   7  -1   6       97.01       89.93     34.51 o 
 -10   0   6      628.73      589.95     32.99 o 
  -9   0   6      372.53      384.65     26.34 o 
  -8   0   6       12.49        0.00      8.55 o 
  -7   0   6        0.48        5.27      5.07 o 
  -6   0   6      139.66      162.98     13.51 o 
  -5   0   6      120.01       82.75      7.23 o 
  -4   0   6     2313.85     2423.17     28.26 o 
  -3   0   6      201.52      190.39      7.08 o 
  -2   0   6     2116.21     2226.91     23.79 o 
  -1   0   6        9.59        7.10      7.84 o 
   0   0   6      170.19      142.97      5.72 o 
   1   0   6        7.17        6.76      2.87 o 
   2   0   6     2682.35     2772.11     37.64 o 
   3   0   6      795.37      825.54     19.98 o 
   4   0   6     1263.61     1287.19     41.67 o 
   5   0   6      394.93      389.02     24.56 o 
   6   0   6      137.80      132.36     18.79 o 
   7   0   6        0.83       -5.15     10.89 o 
 -10   1   6       12.08       12.90     11.28 o 
  -9   1   6       69.35       69.96      9.85 o 
  -8   1   6       48.67       54.65      6.79 o 
  -7   1   6      139.27      155.12     10.57 o 
  -6   1   6     1188.60     1177.90     20.48 o 
  -5   1   6      126.14      117.90      7.53 o 
  -4   1   6       18.00        9.22      2.95 o 
  -3   1   6     1149.40     1145.20     15.56 o 
  -2   1   6     1064.77     1045.70     25.60 o 
  -1   1   6     2457.22     2504.76     34.06 o 
   0   1   6     2463.49     2449.68     47.40 o 
   1   1   6     1069.66     1063.41     16.40 o 
   2   1   6     2937.52     3016.39     41.71 o 
   3   1   6       96.66       99.92      9.33 o 
   4   1   6      208.07      165.80     16.27 o 
   5   1   6      301.13      279.60     21.74 o 
   6   1   6      116.01      110.07     17.14 o 
 -10   2   6      189.42      195.16     21.13 o 
  -9   2   6      104.75      109.88     11.39 o 
  -8   2   6        0.04       -6.96      4.64 o 
  -7   2   6       45.57       37.15      7.63 o 
  -6   2   6       58.34       54.40      5.60 o 
  -5   2   6     3518.18     3597.75     38.25 o 
  -4   2   6      174.31      145.78      9.43 o 
  -3   2   6     1172.19     1177.59     23.24 o 
  -2   2   6       12.76       14.44      5.43 o 
  -1   2   6      128.26      149.37      8.05 o 
   1   2   6      517.21      502.98     14.60 o 
   2   2   6       44.99       55.40     13.11 o 
   3   2   6       12.09        6.84      4.57 o 
   4   2   6       12.36        7.58      7.81 o 
   6   2   6      175.97      167.72     20.06 o 
  -9   3   6        4.72        9.30      6.99 o 
  -8   3   6       44.31       40.34      8.35 o 
  -7   3   6       26.58       22.79      6.70 o 
  -6   3   6      959.91      927.77     39.24 o 
  -5   3   6       34.90       39.93      6.48 o 
  -4   3   6     1356.13     1356.95     26.91 o 
  -3   3   6      835.80      727.87     18.55 o 
  -2   3   6     3830.86     3906.03     50.77 o 
  -1   3   6       82.14       55.40      6.10 o 
   0   3   6      142.13      159.42     10.63 o 
   1   3   6     1859.45     1782.60     31.22 o 
   2   3   6     1372.22     1310.58     26.84 o 
   3   3   6       93.33      111.95     15.55 o 
   4   3   6      179.69      162.73     17.14 o 
   5   3   6       98.20      105.57     16.30 o 
 -10   4   6      187.73      264.83     25.14 o 
  -9   4   6      111.11      112.33      9.70 o 
  -8   4   6      130.82      121.00     11.53 o 
  -7   4   6     1160.25     1160.83     35.01 o 
  -6   4   6      173.49      194.07     11.80 o 
  -5   4   6      131.00      118.46      9.54 o 
  -4   4   6      465.76      443.85     15.60 o 
  -3   4   6        1.09        7.88      4.31 o 
  -2   4   6     6284.26     6508.51     76.53 o 
  -1   4   6       43.08       43.64      6.10 o 
   0   4   6      399.57      409.47     20.71 o 
   1   4   6      272.15      266.50     12.21 o 
   2   4   6        2.91        1.88      4.61 o 
   3   4   6       21.07        9.08      5.57 o 
   4   4   6       82.46       70.93     14.00 o 
 -10   5   6       15.69       20.28     13.16 o 
  -9   5   6       13.87        2.37      5.60 o 
  -8   5   6       47.18       53.45     13.95 o 
  -7   5   6      155.38      177.41     24.56 o 
  -6   5   6      106.03      102.11     16.75 o 
  -5   5   6       58.37       69.97      8.13 o 
  -4   5   6     1064.05     1001.97     24.20 o 
  -3   5   6      757.17      722.31     20.39 o 
  -2   5   6       16.86       14.70      5.09 o 
  -1   5   6        0.05       -4.25      4.01 o 
   0   5   6       13.39       18.05      8.30 o 
   1   5   6     1890.71     1901.05     49.79 o 
   2   5   6      525.73      510.87     18.27 o 
   3   5   6       14.00       18.59      6.81 o 
 -10   6   6      211.14      255.27     26.60 o 
  -9   6   6       76.00       83.03     11.09 o 
  -8   6   6     1608.48     1636.57     36.63 o 
  -7   6   6      577.97      596.79     23.07 o 
  -6   6   6        0.11        0.72      5.18 o 
  -5   6   6        3.72       -0.48      5.40 o 
  -4   6   6        0.11       -2.19      4.80 o 
  -3   6   6      404.93      390.96     29.63 o 
  -2   6   6      117.00      108.44     12.17 o 
  -1   6   6       18.84       25.24      9.30 o 
   0   6   6        1.25        1.07      7.52 o 
   1   6   6        0.32       -0.18      4.92 o 
   2   6   6      116.35      108.67     10.45 o 
   3   6   6        7.26       13.68      6.85 o 
 -10   7   6       20.51       12.02     13.48 o 
  -9   7   6       63.11       86.37     12.43 o 
  -8   7   6       11.28       18.08      7.65 o 
  -7   7   6      108.47      106.25     14.76 o 
  -6   7   6       59.05       77.94      9.73 o 
  -5   7   6      596.14      542.36     27.98 o 
  -4   7   6     1336.03     1370.53     31.13 o 
  -3   7   6        1.43       10.51      6.16 o 
  -2   7   6      860.58      805.86     23.47 o 
  -1   7   6       26.68       45.01     11.66 o 
   0   7   6      129.83      148.73     17.08 o 
   1   7   6      183.26      221.17     13.72 o 
   2   7   6       48.37       40.61      8.51 o 
   3   7   6       27.28       15.33     11.79 o 
  -9   8   6      252.27      222.72     16.26 o 
  -8   8   6      239.20      224.06     15.69 o 
  -7   8   6      732.97      740.93     24.83 o 
  -6   8   6       16.46       25.46      7.71 o 
  -5   8   6      505.96      466.58     19.19 o 
  -4   8   6      242.27      197.09     13.35 o 
  -3   8   6      251.31      237.65     31.69 o 
  -2   8   6      104.97      118.40     15.91 o 
  -1   8   6       26.19       10.98      9.01 o 
   0   8   6      405.03      438.70     28.00 o 
   1   8   6       30.23       28.24      8.10 o 
   2   8   6      127.39      101.42     17.72 o 
   3   8   6       10.20        2.92     13.19 o 
  -9   9   6      223.84      229.93     17.21 o 
  -8   9   6        0.53       -0.87      7.30 o 
  -7   9   6       25.51       19.26      9.40 o 
  -6   9   6        0.48        6.06      6.66 o 
  -5   9   6       57.72       39.19      8.84 o 
  -4   9   6      243.95      237.17     15.18 o 
  -3   9   6      375.57      316.35     25.37 o 
  -2   9   6       31.96       38.17     13.09 o 
  -1   9   6      597.37      633.95     34.25 o 
   0   9   6      286.83      292.30     24.76 o 
   1   9   6       78.37       80.58     17.04 o 
   2   9   6        0.22        2.37     12.02 o 
  -8  10   6      169.00      144.56     14.28 o 
  -7  10   6      271.30      308.92     18.21 o 
  -6  10   6      192.26      164.49     14.48 o 
  -5  10   6       37.47       34.82      9.18 o 
  -4  10   6      102.70      122.32     19.21 o 
  -3  10   6      257.48      231.81     22.84 o 
  -2  10   6       18.67        8.78     11.41 o 
  -1  10   6       13.47        3.92     10.60 o 
   0  10   6      217.44      210.49     24.14 o 
   1  10   6       93.23       86.09     18.89 o 
  -7  11   6       21.99       15.72      8.91 o 
  -6  11   6       42.56       20.69      9.06 o 
  -5  11   6        0.41        5.05     12.05 o 
  -4  11   6      162.53      149.93     21.55 o 
  -3  11   6       93.79       59.72     16.40 o 
  -2  11   6      449.31      460.67     33.02 o 
  -1  11   6      181.96      189.68     24.37 o 
  -6  12   6      119.52      134.37     22.07 o 
  -5  12   6      496.06      468.67     34.80 o 
  -4  12   6       61.64       93.84     20.09 o 
  -3  12   6        5.81       -4.60      9.53 o 
   0 -15   7       34.04       48.45     20.11 o 
   1 -15   7       74.61       62.65     11.25 o 
   2 -15   7       36.47       38.43     14.71 o 
   3 -15   7       49.35       61.44     16.10 o 
   4 -15   7       92.71       98.15     18.34 o 
   5 -15   7       25.11       19.71     13.65 o 
  -2 -14   7       12.15        6.38     13.61 o 
  -1 -14   7        9.72        9.46     11.79 o 
   0 -14   7      141.22      141.46     15.63 o 
   1 -14   7       25.44       20.32      8.86 o 
   2 -14   7      179.85      202.00     31.37 o 
   3 -14   7      143.67      181.94     20.02 o 
   4 -14   7        0.14       -8.19      5.46 o 
   5 -14   7        3.47       -2.18      6.50 o 
   6 -14   7       31.28       29.37      8.94 o 
  -3 -13   7      297.49      376.68     29.13 o 
  -2 -13   7      216.28      216.09     22.94 o 
  -1 -13   7      725.06      694.87     34.70 o 
   0 -13   7      112.00      122.29     17.59 o 
   1 -13   7        3.16       -0.19      8.72 o 
   2 -13   7        0.59        5.92      8.60 o 
   3 -13   7       54.09       46.39      8.35 o 
   4 -13   7      288.79      279.00     16.28 o 
   5 -13   7        0.62       -3.47      5.99 o 
   6 -13   7      113.42       72.60     13.66 o 
  -4 -12   7        7.56       16.01     13.03 o 
  -3 -12   7       55.36       45.36     15.10 o 
  -2 -12   7      467.26      457.17     28.55 o 
  -1 -12   7       18.32       14.97     10.60 o 
   0 -12   7      165.41      191.17     18.60 o 
   1 -12   7      193.68      138.59     16.30 o 
   2 -12   7      381.10      400.90     12.78 o 
   3 -12   7      275.68      254.87     11.96 o 
   4 -12   7        0.20       -3.45      5.26 o 
   5 -12   7       11.48       11.32      7.78 o 
   6 -12   7       22.02       12.30      8.47 o 
   7 -12   7      219.22      217.51     18.68 o 
  -5 -11   7        0.14       -7.94     10.69 o 
  -4 -11   7        7.21        8.85     11.50 o 
  -3 -11   7        0.09       -4.67      9.17 o 
  -2 -11   7      120.21      143.87     17.21 o 
  -1 -11   7      412.62      429.33     25.18 o 
   0 -11   7        1.41       -4.24      7.74 o 
   1 -11   7       37.01       27.24      6.51 o 
   2 -11   7       87.23       68.47      5.82 o 
   3 -11   7        1.13        1.17      4.32 o 
   4 -11   7     1107.33     1043.03     28.69 o 
   5 -11   7       58.19       45.03      9.69 o 
   6 -11   7      137.24      145.56     30.10 o 
   7 -11   7       98.79       99.53     14.08 o 
  -6 -10   7        2.29       20.12     13.48 o 
  -5 -10   7      476.54      519.31     32.27 o 
  -4 -10   7       28.40       30.52     12.67 o 
  -3 -10   7        0.03       -1.46      8.55 o 
  -2 -10   7       82.58       85.22     13.97 o 
  -1 -10   7       40.85       34.15     10.14 o 
   0 -10   7       67.87       64.12     11.79 o 
   1 -10   7      101.21      104.63      7.03 o 
   2 -10   7      669.80      694.29     16.47 o 
   3 -10   7       44.06       32.81     12.44 o 
   4 -10   7      105.62       99.37     15.10 o 
   5 -10   7       60.60       70.07     10.66 o 
   6 -10   7       18.70       20.57      8.19 o 
   7 -10   7       77.88      100.55     14.26 o 
   8 -10   7      103.61       90.64     14.45 o 
  -7  -9   7       89.30       81.04     18.86 o 
  -6  -9   7        2.33       -3.01     10.21 o 
  -5  -9   7        8.05       11.08     10.53 o 
  -4  -9   7        7.39        1.68      9.66 o 
  -3  -9   7       60.03       40.34     11.66 o 
  -2  -9   7      554.16      582.89     27.19 o 
  -1  -9   7      379.97      347.13     21.45 o 
   0  -9   7        8.14        6.44      3.35 o 
   1  -9   7       52.10       63.93      6.17 o 
   2  -9   7        0.72        0.56      3.69 o 
   3  -9   7      862.76      853.02     23.52 o 
   4  -9   7      245.30      255.66     14.32 o 
   5  -9   7       70.07       70.78     16.61 o 
   6  -9   7      183.05      229.23     16.46 o 
   7  -9   7       10.10        7.65      7.73 o 
   8  -9   7       49.77       78.03     14.22 o 
  -7  -8   7       62.55       82.17     18.15 o 
  -6  -8   7      368.29      420.78     29.03 o 
  -5  -8   7     1256.37     1166.13     43.94 o 
  -4  -8   7        3.82        4.80      9.04 o 
  -3  -8   7       14.00        8.52      7.87 o 
  -2  -8   7       28.97       33.54      9.56 o 
  -1  -8   7       12.68       19.69      3.24 o 
   0  -8   7       90.55       89.24      5.67 o 
   1  -8   7       55.04       66.08      5.58 o 
   2  -8   7      134.37      128.35     12.60 o 
   3  -8   7      370.23      342.77     14.60 o 
   4  -8   7      323.52      322.24     15.55 o 
   5  -8   7      235.14      207.40     14.47 o 
   6  -8   7       13.42       16.33      8.42 o 
   7  -8   7        1.09        4.89      7.87 o 
   8  -8   7       13.97       19.06      9.74 o 
  -8  -7   7       27.03       17.46     14.22 o 
  -7  -7   7       17.43       19.05     12.64 o 
  -6  -7   7       25.83       37.00     12.86 o 
  -5  -7   7       48.69       55.34     12.80 o 
  -4  -7   7       30.11       26.54     10.01 o 
  -3  -7   7      117.86      129.48     13.90 o 
  -2  -7   7      496.79      477.94     22.36 o 
  -1  -7   7      301.78      301.10      7.96 o 
   0  -7   7      877.61      875.09     15.07 o 
   1  -7   7     1299.92     1297.46     20.24 o 
   2  -7   7      402.73      384.86     20.56 o 
   3  -7   7        2.11        5.65      4.81 o 
   4  -7   7      143.30      106.78     10.34 o 
   5  -7   7        5.41        7.00      8.86 o 
   6  -7   7      445.72      443.71     30.09 o 
   7  -7   7       38.93       32.99     10.22 o 
   8  -7   7      178.04      161.54     21.71 o 
  -8  -6   7       52.93       53.66     15.88 o 
  -7  -6   7       93.46       57.87     15.55 o 
  -6  -6   7      418.52      428.59     26.60 o 
  -5  -6   7      165.92      172.61     17.56 o 
  -4  -6   7     1500.15     1562.71     44.42 o 
  -3  -6   7     1322.05     1304.94     37.65 o 
  -2  -6   7      965.29      958.51     20.46 o 
  -1  -6   7       60.54       65.09      5.72 o 
   0  -6   7       30.24       36.39      4.86 o 
   1  -6   7       47.49       50.48      7.94 o 
   2  -6   7      270.59      235.44     11.20 o 
   3  -6   7       37.76       34.75      9.09 o 
   4  -6   7     1100.64     1074.26     34.67 o 
   5  -6   7      256.52      257.61     14.79 o 
   6  -6   7       20.35       23.77      8.18 o 
   7  -6   7       17.95       19.31      8.53 o 
   8  -6   7      176.80      164.63     16.72 o 
  -9  -5   7      421.52      433.32     32.99 o 
  -8  -5   7      129.20      141.31     19.44 o 
  -7  -5   7       76.41       78.48     15.00 o 
  -6  -5   7      207.62      216.51     19.60 o 
  -5  -5   7      102.89       86.16     13.12 o 
  -4  -5   7      161.79      161.01     14.65 o 
  -3  -5   7        1.55        4.16      2.06 o 
  -2  -5   7        2.88       -1.33      3.81 o 
  -1  -5   7     1403.74     1430.03     22.97 o 
   0  -5   7     1302.52     1281.09     18.34 o 
   1  -5   7     3642.34     3417.76     45.74 o 
   2  -5   7      255.57      250.50      6.57 o 
   3  -5   7       61.19       60.83      8.12 o 
   4  -5   7      185.17      194.02     12.76 o 
   5  -5   7       10.95        7.02      6.05 o 
   6  -5   7      191.00      182.74     14.54 o 
   7  -5   7      252.69      284.08     30.86 o 
   8  -5   7       62.26       77.40     13.05 o 
  -9  -4   7       31.46       -0.58     11.83 o 
  -8  -4   7       56.62       60.40     14.74 o 
  -7  -4   7        0.55        3.53      9.53 o 
  -6  -4   7      709.68      714.12     31.01 o 
  -5  -4   7     1867.00     1888.58     48.38 o 
  -4  -4   7      204.24      226.59     15.46 o 
  -3  -4   7     1741.19     1750.73     24.89 o 
  -2  -4   7      641.67      613.93     13.27 o 
  -1  -4   7      230.33      257.10      8.96 o 
   0  -4   7        1.19        0.11      1.90 o 
   1  -4   7      165.92      157.59      5.99 o 
   2  -4   7      302.41      303.94     12.28 o 
   3  -4   7       58.81       65.09      7.63 o 
   4  -4   7      452.90      418.46     35.68 o 
   5  -4   7       12.42       25.32      7.12 o 
   6  -4   7        1.43        0.96      5.81 o 
   7  -4   7      290.78      323.65     30.05 o 
   8  -4   7       26.17       17.96     10.04 o 
  -9  -3   7      101.46      121.38     18.83 o 
  -8  -3   7       95.35       98.44     15.84 o 
  -7  -3   7       30.44       30.94     11.21 o 
  -6  -3   7        0.46        0.39      7.71 o 
  -5  -3   7      153.65      187.03     14.65 o 
  -4  -3   7      101.31      158.61     12.51 o 
  -3  -3   7     1484.59     1625.37     36.97 o 
  -2  -3   7       11.94       19.13      3.32 o 
  -1  -3   7       42.38       70.35      4.46 o 
   0  -3   7       29.19       11.57      2.63 o 
   1  -3   7     2331.55     2340.66     21.96 o 
   2  -3   7       31.94       23.85      2.31 o 
   3  -3   7      494.28      470.42     16.40 o 
   4  -3   7      255.70      277.64     13.94 o 
   5  -3   7       44.93       42.93      8.50 o 
   6  -3   7      172.13      183.88     14.31 o 
   7  -3   7        8.39        8.20      8.02 o 
  -9  -2   7      139.49      146.85     19.64 o 
  -8  -2   7      697.85      663.38     32.08 o 
  -7  -2   7      205.52      184.76     17.37 o 
  -6  -2   7      143.36      130.10     14.16 o 
  -5  -2   7       28.98       42.22      8.65 o 
  -4  -2   7      805.92      797.81     24.82 o 
  -3  -2   7      119.07       91.94      8.47 o 
  -2  -2   7      342.68      287.21     13.30 o 
  -1  -2   7      183.15      199.23      5.70 o 
   0  -2   7      152.70      172.92      6.10 o 
   1  -2   7      517.56      647.27     10.98 o 
   2  -2   7      366.18      405.02     13.27 o 
   3  -2   7       89.55       92.37      8.55 o 
   4  -2   7       87.53       98.13      9.71 o 
   5  -2   7       27.07       26.33      7.35 o 
   6  -2   7      133.29      110.29     11.94 o 
   7  -2   7      150.92      151.14     31.53 o 
 -10  -1   7      117.28      112.11     19.21 o 
  -9  -1   7       29.94       24.50     12.28 o 
  -8  -1   7       85.44       66.59     13.19 o 
  -7  -1   7      157.10      175.88     16.23 o 
  -6  -1   7      304.98      308.11     18.50 o 
  -5  -1   7       28.42       37.02      6.14 o 
  -4  -1   7      275.31      268.56     10.53 o 
  -3  -1   7       95.69       92.85      5.31 o 
  -2  -1   7      242.69      228.63      7.20 o 
  -1  -1   7     1429.12     1284.36    156.50 o 
   0  -1   7      990.69     1062.16     15.68 o 
   1  -1   7      194.20      257.40      7.29 o 
   2  -1   7       84.10       97.33      7.48 o 
   3  -1   7     1482.94     1486.59     43.94 o 
   4  -1   7      143.91      150.09     16.49 o 
   5  -1   7        5.36        7.16      8.39 o 
   6  -1   7       21.83       34.25     13.38 o 
   7  -1   7       43.90       36.23     15.16 o 
 -10   0   7       68.71       63.31     10.87 o 
  -9   0   7        6.26        3.78      7.13 o 
  -8   0   7      664.49      616.16     21.04 o 
  -7   0   7        4.35        5.96      5.03 o 
  -6   0   7       40.52       33.06      8.93 o 
  -5   0   7       76.48       92.34      6.51 o 
  -4   0   7      843.34      778.53     14.39 o 
  -3   0   7     1503.61     1345.33     25.49 o 
  -2   0   7      558.39      614.05     11.16 o 
  -1   0   7     1853.01     1783.40     39.69 o 
   0   0   7      620.53      611.06     15.04 o 
   1   0   7        4.95        5.87      2.79 o 
   2   0   7        6.06        9.27      5.18 o 
   3   0   7       38.70       41.14      6.33 o 
   4   0   7      208.56      201.87     18.70 o 
   5   0   7      433.25      443.82     27.48 o 
   6   0   7      145.40      131.13     18.86 o 
   7   0   7      319.83      321.95     28.84 o 
 -10   1   7        0.52        4.21     10.08 o 
  -9   1   7        0.80        5.99      8.57 o 
  -8   1   7        1.72        1.64      4.41 o 
  -7   1   7      352.54      362.57     19.14 o 
  -6   1   7      321.05      307.66     10.88 o 
  -5   1   7       21.34       16.70      3.95 o 
  -4   1   7      809.74      772.11     13.82 o 
  -3   1   7      433.72      440.91      9.30 o 
  -2   1   7      492.29      494.44      9.46 o 
  -1   1   7      105.51      100.23      6.94 o 
   0   1   7        2.46        0.54      2.52 o 
   1   1   7        0.67       -0.85      2.60 o 
   2   1   7      435.17      438.63     14.28 o 
   3   1   7     1508.43     1460.55     28.18 o 
   4   1   7        8.54        8.88      8.23 o 
   5   1   7       12.19        3.18      9.46 o 
   6   1   7      104.59       85.70     16.82 o 
 -10   2   7       32.80       48.44     13.97 o 
  -9   2   7       74.11       69.06     10.00 o 
  -8   2   7      279.57      285.74     26.57 o 
  -7   2   7        8.72       14.08      5.75 o 
  -6   2   7      973.94     1012.14     18.66 o 
  -5   2   7      827.77      762.93     15.74 o 
  -4   2   7       23.02       18.25      3.11 o 
  -3   2   7      220.51      223.05     18.97 o 
  -2   2   7      361.32      377.37     10.11 o 
  -1   2   7     2357.65     2409.70     36.06 o 
   0   2   7     1293.14     1295.22     35.16 o 
   1   2   7       30.16       28.86      5.35 o 
   2   2   7       55.61       55.97      6.87 o 
   3   2   7       52.49       58.25      7.42 o 
   4   2   7      150.47      149.86     17.76 o 
   5   2   7       13.10       11.41     10.98 o 
   6   2   7      149.05      140.56     20.58 o 
 -10   3   7       66.35       46.08     14.26 o 
  -9   3   7      146.41      142.57     10.65 o 
  -8   3   7       26.86       30.25      8.04 o 
  -7   3   7      385.03      398.62     17.29 o 
  -6   3   7      737.84      682.57     25.40 o 
  -5   3   7      446.91      412.92     15.97 o 
  -4   3   7      739.27      785.13     34.78 o 
  -3   3   7      202.23      229.68     11.13 o 
  -2   3   7       44.83       36.68     10.84 o 
  -1   3   7       13.66       38.40     17.90 o 
   0   3   7      226.07      208.92     19.60 o 
   1   3   7        2.32        3.48      4.44 o 
   2   3   7       99.92       87.25      8.62 o 
   3   3   7      383.15      405.23     16.10 o 
   4   3   7      169.00      138.81     17.95 o 
   5   3   7       16.66       21.35     12.02 o 
 -10   4   7       82.43       77.14     23.17 o 
  -9   4   7       41.72       38.02      9.51 o 
  -8   4   7       23.02       28.24      8.16 o 
  -7   4   7       30.35       32.55     13.85 o 
  -6   4   7      118.85      113.66     10.22 o 
  -5   4   7      246.76      250.82     13.15 o 
  -4   4   7        0.25        0.65      4.36 o 
  -3   4   7      291.63      294.20     13.21 o 
  -2   4   7      726.25      772.54     20.63 o 
  -1   4   7      687.93      704.82     19.46 o 
   0   4   7      401.73      416.11     22.33 o 
   1   4   7       39.50       50.79     10.14 o 
   2   4   7      118.70      120.23     10.08 o 
   3   4   7        0.23        3.19      6.69 o 
   4   4   7       59.95       41.38     13.22 o 
 -10   5   7      200.64      187.36     13.05 o 
  -9   5   7       40.43       48.22     10.06 o 
  -8   5   7       17.01       21.73      7.87 o 
  -7   5   7      128.93      116.18     11.06 o 
  -6   5   7      178.25      180.39     12.39 o 
  -5   5   7      165.39      163.87     11.53 o 
  -4   5   7       42.51       41.50      8.36 o 
  -3   5   7      397.89      420.12     16.22 o 
  -2   5   7      761.82      803.11     22.04 o 
  -1   5   7      161.57      160.65     10.77 o 
   0   5   7      371.48      338.22     21.45 o 
   1   5   7        3.48        5.19     11.97 o 
   2   5   7       48.99       47.15     10.53 o 
   3   5   7      232.98      250.94     18.53 o 
 -10   6   7       19.57        8.43      7.70 o 
  -9   6   7       11.32        6.85      7.89 o 
  -8   6   7       33.87       43.75     16.70 o 
  -7   6   7      113.01       87.98     14.61 o 
  -6   6   7      474.10      474.22     18.87 o 
  -5   6   7        5.64       -1.23      5.43 o 
  -4   6   7      569.53      526.71     32.66 o 
  -3   6   7      149.68      158.98     11.44 o 
  -2   6   7       23.38       37.63      8.30 o 
  -1   6   7      104.14      119.82     15.49 o 
   0   6   7      453.22      493.91     26.93 o 
   1   6   7      249.06      284.40     14.96 o 
   2   6   7      227.32      242.99     21.34 o 
   3   6   7       25.33       28.29      8.72 o 
  -9   7   7     1318.81     1306.40     80.86 o 
  -8   7   7        8.74       10.01      7.54 o 
  -7   7   7      287.10      296.88     16.71 o 
  -6   7   7      208.03      201.30     14.09 o 
  -5   7   7       88.45       88.71     12.39 o 
  -4   7   7        1.96        2.19      5.90 o 
  -3   7   7       60.61       66.57     10.55 o 
  -2   7   7       96.20      105.93     10.49 o 
  -1   7   7       78.98       84.12     15.00 o 
   0   7   7      136.22      134.76     17.30 o 
   1   7   7       41.04       33.04      8.38 o 
   2   7   7        1.68       -1.75      7.17 o 
   3   7   7        0.06        1.88     10.98 o 
  -9   8   7        9.21        8.93      8.99 o 
  -8   8   7      190.77      163.27     14.41 o 
  -7   8   7       24.24       25.25      8.78 o 
  -6   8   7      711.42      743.31     64.43 o 
  -5   8   7      112.50      110.42     11.45 o 
  -4   8   7      347.28      345.75     17.46 o 
  -3   8   7      370.30      392.13     18.31 o 
  -2   8   7      284.52      209.61     20.54 o 
  -1   8   7       94.78      105.08     17.01 o 
   0   8   7       95.92       95.91     16.85 o 
   1   8   7      176.71      189.46     22.28 o 
   2   8   7      404.22      437.69     31.04 o 
  -9   9   7        8.14       25.86     10.03 o 
  -8   9   7        5.24        9.92      8.26 o 
  -7   9   7       48.29       53.82     10.40 o 
  -6   9   7       42.26       54.89     10.11 o 
  -5   9   7       23.73       16.96      8.65 o 
  -4   9   7      227.76      238.76     16.61 o 
  -3   9   7        8.56       31.72     11.92 o 
  -2   9   7      220.03      195.55     21.77 o 
  -1   9   7        4.04       10.73     11.63 o 
   0   9   7       33.89       31.98     13.54 o 
   1   9   7       57.35       57.32     16.46 o 
  -8  10   7       18.61       19.33      9.70 o 
  -7  10   7        7.34       19.43      9.23 o 
  -6  10   7       29.94       20.37      8.96 o 
  -5  10   7       17.72       12.31      8.48 o 
  -4  10   7      567.72      600.26     36.03 o 
  -3  10   7      128.77      149.47     21.29 o 
  -2  10   7       18.90       16.53     12.47 o 
  -1  10   7       15.64       -2.17     11.76 o 
   0  10   7       25.03       49.15     16.56 o 
  -7  11   7      446.19      478.49     23.73 o 
  -6  11   7        3.15       13.58      9.15 o 
  -5  11   7       26.17       25.24     14.03 o 
  -4  11   7        4.63        8.30     12.51 o 
  -3  11   7        7.73        6.22     11.86 o 
  -2  11   7       94.88      107.09     20.51 o 
   0 -15   8      162.00      164.16     17.27 o 
   1 -15   8      119.36      124.87     13.01 o 
   2 -15   8       10.03       -1.46     12.22 o 
   3 -15   8       27.71       52.30     15.84 o 
   4 -15   8        2.36       23.17     14.45 o 
  -2 -14   8       82.99       77.09     18.47 o 
  -1 -14   8       46.30       56.70     15.52 o 
   0 -14   8       17.18       13.97     12.47 o 
   1 -14   8      177.88      166.21     14.08 o 
   2 -14   8      327.84      343.89     25.73 o 
   3 -14   8        5.83        6.03     11.79 o 
   4 -14   8       87.11       77.08      9.56 o 
   5 -14   8       88.09       78.66     10.22 o 
  -3 -13   8       12.82       13.38     13.03 o 
  -2 -13   8      377.30      384.78     28.77 o 
  -1 -13   8       80.97       66.13     15.49 o 
   0 -13   8      506.60      432.57     27.12 o 
   1 -13   8      339.91      326.58     23.82 o 
   2 -13   8       27.40       15.46     11.08 o 
   3 -13   8        2.31       -1.82      5.13 o 
   4 -13   8       79.58       68.42     19.12 o 
   5 -13   8      556.44      582.80     24.21 o 
   6 -13   8       31.98       31.81     10.30 o 
  -4 -12   8        9.95       -0.13     12.12 o 
  -3 -12   8      366.86      378.01     27.80 o 
  -2 -12   8       20.11       24.82     12.28 o 
  -1 -12   8       77.40       68.47     14.26 o 
   0 -12   8       94.11       73.59     14.42 o 
   1 -12   8      446.28      445.37     26.76 o 
   2 -12   8      963.94      963.16     20.88 o 
   3 -12   8       65.31       52.94      7.43 o 
   4 -12   8      583.04      572.61     19.81 o 
   5 -12   8       75.67       51.24     10.67 o 
   6 -12   8       26.19       23.62      9.27 o 
   7 -12   8       18.82       15.44      9.31 o 
  -5 -11   8        0.83        9.11     12.60 o 
  -4 -11   8        6.48       -5.05     10.37 o 
  -3 -11   8       13.90       12.70     11.63 o 
  -2 -11   8       95.79       82.17     14.84 o 
  -1 -11   8      164.09      154.11     17.40 o 
   0 -11   8       73.66       83.44     13.74 o 
   1 -11   8      123.29      141.36      8.35 o 
   2 -11   8      112.04      108.02      8.32 o 
   3 -11   8      105.48       97.81     19.84 o 
   4 -11   8        0.58        4.26      6.22 o 
   5 -11   8      138.86      137.82     13.60 o 
   6 -11   8      344.04      342.12     20.13 o 
   7 -11   8       23.07       20.17      9.70 o 
  -6 -10   8        8.35       -9.69      9.66 o 
  -5 -10   8       29.74       21.58     12.57 o 
  -4 -10   8      465.10      515.07     30.43 o 
  -3 -10   8      896.50      971.10     39.40 o 
  -2 -10   8        6.99        3.69      8.46 o 
  -1 -10   8      258.65      228.34     18.76 o 
   0 -10   8      129.80      141.96     15.16 o 
   1 -10   8      949.36      968.13     19.01 o 
   2 -10   8        5.21        5.39      5.48 o 
   3 -10   8       38.24       27.99     15.25 o 
   4 -10   8      207.76      218.05     23.25 o 
   5 -10   8       65.95       90.45     11.84 o 
   6 -10   8        4.88        6.93      9.02 o 
   7 -10   8        7.34        1.38      8.28 o 
  -7  -9   8      221.76      203.33     25.11 o 
  -6  -9   8      126.05      127.60     19.93 o 
  -5  -9   8       65.35       45.36     14.06 o 
  -4  -9   8        6.82       -4.15      8.85 o 
  -3  -9   8       21.99       10.50      8.91 o 
  -2  -9   8       31.10       30.65      9.72 o 
  -1  -9   8      157.03      112.95     13.74 o 
   0  -9   8      483.62      460.27     11.86 o 
   1  -9   8      323.67      304.07     10.57 o 
   2  -9   8     2211.06     1957.29    114.69 o 
   3  -9   8        6.37        5.40      5.39 o 
   4  -9   8       72.38       62.57     20.98 o 
   5  -9   8       44.00       53.92     10.03 o 
   6  -9   8        0.00        3.79      7.32 o 
   7  -9   8       77.07       85.14     13.22 o 
  -7  -8   8       71.10       68.63     17.46 o 
  -6  -8   8      197.54      204.14     22.23 o 
  -5  -8   8      244.04      230.45     21.42 o 
  -4  -8   8      251.11      248.30     20.87 o 
  -3  -8   8      118.54      129.22     14.97 o 
  -2  -8   8      270.00      287.12     19.18 o 
  -1  -8   8     1324.20     1300.42     18.65 o 
   0  -8   8      748.40      737.31     14.62 o 
   1  -8   8       15.95       11.87      5.76 o 
   2  -8   8      165.19      134.01     21.66 o 
   3  -8   8      343.01      373.89     16.00 o 
   4  -8   8     1007.65      984.62     27.23 o 
   5  -8   8       28.89       22.83     10.89 o 
   6  -8   8       80.85       95.93     12.38 o 
   7  -8   8        5.30        5.65      8.25 o 
  -8  -7   8      243.26      236.86     26.15 o 
  -7  -7   8      849.80      861.91     41.54 o 
  -6  -7   8        6.67        8.46     10.04 o 
  -5  -7   8      951.32      927.07     37.55 o 
  -4  -7   8       75.10       87.13     13.54 o 
  -3  -7   8      185.37      183.59     16.20 o 
  -2  -7   8       56.78       51.49     10.14 o 
  -1  -7   8        3.94       12.57      5.88 o 
   0  -7   8       71.29       62.55      5.10 o 
   1  -7   8       19.48       20.47      7.40 o 
   2  -7   8        9.84        3.77      4.18 o 
   3  -7   8      812.19      830.78     23.19 o 
   4  -7   8      506.94      502.86     19.27 o 
   5  -7   8       20.45       18.48      7.53 o 
   6  -7   8       72.13       60.98     10.56 o 
   7  -7   8      501.43      486.76     23.43 o 
  -8  -6   8        6.29       -3.47     11.02 o 
  -7  -6   8       52.15       69.21     15.36 o 
  -6  -6   8       48.66       50.22     12.93 o 
  -5  -6   8        6.55        8.10      8.65 o 
  -4  -6   8     1495.37     1411.26     42.45 o 
  -3  -6   8       65.56       55.89      9.98 o 
  -2  -6   8     2307.80     2210.55     31.32 o 
  -1  -6   8     1983.85     1947.33     42.69 o 
   0  -6   8      418.08      411.10     10.50 o 
   1  -6   8       18.41       16.06      4.35 o 
   2  -6   8        0.86        2.34      4.11 o 
   3  -6   8        0.64       -4.06      4.16 o 
   4  -6   8      478.22      482.66     19.04 o 
   5  -6   8     1391.17     1271.00     32.78 o 
   6  -6   8        0.79        8.23      7.68 o 
   7  -6   8      203.65      211.85     26.08 o 
  -9  -5   8       58.80       56.48     17.08 o 
  -8  -5   8      180.58      159.36     21.22 o 
  -7  -5   8      426.35      490.77     28.90 o 
  -6  -5   8       49.38       56.45     12.51 o 
  -5  -5   8      156.54      189.49     16.78 o 
  -4  -5   8     2702.66     2717.50     59.88 o 
  -3  -5   8       14.37       18.94      8.41 o 
  -2  -5   8       60.45       59.47      7.91 o 
  -1  -5   8       35.78       37.89      4.75 o 
   0  -5   8     1379.99     1347.45     19.87 o 
   1  -5   8       93.19       94.48      7.67 o 
   2  -5   8      409.87      376.58     14.38 o 
   3  -5   8      786.48      759.40     21.86 o 
   4  -5   8      116.08      119.40     11.12 o 
   5  -5   8      256.14      275.12     17.38 o 
   6  -5   8       35.33       31.60      9.34 o 
   7  -5   8        0.59       -3.13      7.37 o 
  -9  -4   8        4.15       13.06     13.48 o 
  -8  -4   8        8.18        6.35     10.40 o 
  -7  -4   8       26.88       25.66     10.69 o 
  -6  -4   8       37.21       35.29     10.30 o 
  -5  -4   8      404.17      397.77     21.55 o 
  -4  -4   8        0.20        7.68      6.12 o 
  -3  -4   8       76.64       74.71      8.18 o 
  -2  -4   8       12.81        0.10      6.55 o 
  -1  -4   8     4101.30     4225.70     50.54 o 
   0  -4   8      877.52      888.57     26.89 o 
   1  -4   8      524.99      551.30     11.30 o 
   2  -4   8      267.31      247.87      8.95 o 
   3  -4   8      683.10      675.72     20.64 o 
   4  -4   8     1095.71     1114.39     32.95 o 
   5  -4   8        8.16        8.40      7.71 o 
   6  -4   8      875.64      897.67     28.97 o 
   7  -4   8      111.12      124.77     21.53 o 
  -9  -3   8       69.92       82.40     17.21 o 
  -8  -3   8        0.30       -2.14      8.78 o 
  -7  -3   8       55.66       77.83     13.58 o 
  -6  -3   8      428.25      419.61     23.14 o 
  -5  -3   8      803.80      784.92     28.51 o 
  -4  -3   8      214.82      161.43     12.99 o 
  -3  -3   8      136.48      159.10     11.96 o 
  -2  -3   8      299.09      398.22     10.37 o 
  -1  -3   8      273.67      271.06      7.10 o 
   0  -3   8      745.43      742.17     13.02 o 
   1  -3   8        5.14        1.34      2.38 o 
   2  -3   8      153.28      141.68      4.84 o 
   3  -3   8      610.20      590.72     23.28 o 
   4  -3   8       89.53      102.29     12.85 o 
   5  -3   8      437.32      425.29     53.45 o 
   6  -3   8       88.53       71.25     11.02 o 
   7  -3   8        4.04        1.92      8.06 o 
  -9  -2   8      113.63      113.60     17.50 o 
  -8  -2   8      349.75      343.01     24.08 o 
  -7  -2   8       46.86       32.82     10.76 o 
  -6  -2   8      367.35      347.68     20.67 o 
  -5  -2   8       10.42       12.96      7.00 o 
  -4  -2   8       42.69       42.67      6.01 o 
  -3  -2   8      550.14      598.91     15.41 o 
  -2  -2   8     3135.92     3306.43     34.65 o 
  -1  -2   8      635.12      542.90     11.54 o 
   0  -2   8      144.01      163.60      6.55 o 
   1  -2   8     2730.12     2826.56     32.67 o 
   2  -2   8      437.41      436.03     12.56 o 
   3  -2   8      589.51      579.91     27.64 o 
   4  -2   8        0.31        8.46      5.53 o 
   5  -2   8       72.87       84.31     10.52 o 
   6  -2   8       92.97      100.30     13.24 o 
   7  -2   8       66.54       57.94     17.14 o 
 -10  -1   8      146.65      145.74     14.15 o 
  -9  -1   8        0.15       19.57     11.21 o 
  -8  -1   8        3.45        2.49      8.81 o 
  -7  -1   8      127.50      141.40     14.78 o 
  -6  -1   8      509.95      499.97     22.65 o 
  -5  -1   8     2530.98     2472.97     38.53 o 
  -4  -1   8      472.06      506.51     12.23 o 
  -3  -1   8     1467.67     1480.83     20.70 o 
  -2  -1   8     2076.94     2189.97     25.72 o 
  -1  -1   8       63.57       58.58      4.63 o 
   0  -1   8      125.35      129.29      6.07 o 
   1  -1   8       26.28        8.97      2.91 o 
   2  -1   8      678.79      666.42     16.65 o 
   3  -1   8      122.95      103.20     13.80 o 
   4  -1   8      389.66      354.45     23.49 o 
   5  -1   8      149.01      192.99     20.96 o 
   6  -1   8        3.97       16.95     12.51 o 
 -10   0   8        1.77       -1.62     10.63 o 
  -9   0   8      329.41      347.21     17.84 o 
  -8   0   8      154.43      180.97     12.64 o 
  -7   0   8      190.94      174.18     11.40 o 
  -6   0   8      451.69      413.54     12.79 o 
  -5   0   8        2.41        8.29      3.84 o 
  -4   0   8     1049.29      999.89     16.96 o 
  -3   0   8      765.67      792.89     13.96 o 
  -2   0   8        0.52        0.65      2.55 o 
  -1   0   8       64.83       60.64     23.96 o 
   0   0   8      351.43      348.34     12.58 o 
   1   0   8     1107.79     1009.86     16.87 o 
   2   0   8      850.99      831.63     29.39 o 
   3   0   8       30.93       26.47      9.23 o 
   4   0   8       24.95       11.05      9.20 o 
   5   0   8      174.10      159.68     19.54 o 
   6   0   8      137.94      136.58     20.35 o 
 -10   1   8      239.21      214.05     22.78 o 
  -9   1   8      118.13      107.41     17.17 o 
  -8   1   8      807.93      789.12     31.20 o 
  -7   1   8      769.02      724.34     18.87 o 
  -6   1   8      505.05      523.19     15.93 o 
  -5   1   8      554.82      564.76     13.20 o 
  -4   1   8      190.75      204.34      7.54 o 
  -3   1   8      979.12      951.84     22.01 o 
  -2   1   8     2786.27     2674.28     38.55 o 
  -1   1   8      190.25      122.13     41.88 o 
   0   1   8      126.01      118.98      6.51 o 
   1   1   8       53.02       51.59      5.00 o 
   2   1   8       26.43       22.97      5.62 o 
   3   1   8        6.90        6.58      7.81 o 
   4   1   8      161.88      145.71     18.15 o 
   5   1   8      442.12      408.89     28.94 o 
   6   1   8        3.48        4.21     11.63 o 
 -10   2   8       83.32       83.27     16.88 o 
  -9   2   8      449.25      430.91     25.10 o 
  -8   2   8       97.29       97.12     19.41 o 
  -7   2   8      855.21      844.55     25.27 o 
  -6   2   8      169.08      184.45     12.48 o 
  -5   2   8        1.05        1.76      6.42 o 
  -4   2   8      588.60      587.09     18.30 o 
  -3   2   8        1.19        6.66      4.40 o 
  -2   2   8       26.53       24.45      3.15 o 
  -1   2   8       12.59       18.67      6.55 o 
   0   2   8       30.98       21.20      4.32 o 
   1   2   8      840.55      818.12     21.07 o 
   2   2   8      340.51      377.32     15.11 o 
   3   2   8       58.32       48.25     12.02 o 
   4   2   8        1.76        5.93      9.92 o 
   5   2   8      132.19      132.36     19.54 o 
 -10   3   8       62.84       65.84     16.14 o 
  -9   3   8        7.51       14.45      8.26 o 
  -8   3   8      560.73      580.28     22.20 o 
  -7   3   8      309.35      324.09     42.33 o 
  -6   3   8       30.97       33.05     13.01 o 
  -5   3   8      200.20      177.06     40.05 o 
  -4   3   8      123.09       98.23      9.11 o 
  -3   3   8     1336.13     1347.81     30.77 o 
  -2   3   8     1712.54     1805.91     33.04 o 
  -1   3   8      179.72      193.90     15.18 o 
   0   3   8      254.57      259.80     17.66 o 
   1   3   8       80.06       64.84      8.10 o 
   2   3   8       99.29       92.13     12.18 o 
   3   3   8      393.48      415.24     26.21 o 
   4   3   8        9.42       -9.43      8.72 o 
   5   3   8        3.91       -0.42     11.63 o 
 -10   4   8        9.41       11.32      7.03 o 
  -9   4   8        0.35        3.33      7.80 o 
  -8   4   8        5.24        4.32      6.64 o 
  -7   4   8       55.35       57.56      9.15 o 
  -6   4   8      425.04      414.67     17.63 o 
  -5   4   8       37.89       27.04      7.65 o 
  -4   4   8      438.15      417.22     21.94 o 
  -3   4   8      672.04      671.58     20.30 o 
  -2   4   8       25.78       30.94      6.58 o 
  -1   4   8       22.63       17.34      8.83 o 
   0   4   8      295.88      269.88     19.18 o 
   1   4   8      899.89      895.71     24.53 o 
   2   4   8        4.75       12.42      6.38 o 
   3   4   8      965.28      978.68     40.41 o 
   4   4   8      516.18      524.89     32.08 o 
 -10   5   8        0.88       -1.31      6.71 o 
  -9   5   8      188.75      177.35     15.25 o 
  -8   5   8      281.51      276.07     16.79 o 
  -7   5   8       30.88       48.07      8.74 o 
  -6   5   8      103.88      100.05     10.68 o 
  -5   5   8      129.18      125.06     10.92 o 
  -4   5   8       60.69       68.03     11.86 o 
  -3   5   8     1468.19     1447.96     31.81 o 
  -2   5   8       45.80       57.01      8.04 o 
  -1   5   8        0.23        6.93      5.39 o 
   0   5   8      137.42      141.37     16.07 o 
   1   5   8      556.31      582.10     20.68 o 
   2   5   8      251.64      229.61     18.32 o 
   3   5   8        1.49       -4.31      9.27 o 
 -10   6   8       19.33       15.80      9.49 o 
  -9   6   8       52.68       56.42     10.82 o 
  -8   6   8      172.01      141.51     22.29 o 
  -7   6   8      117.01      132.11     12.52 o 
  -6   6   8       85.10      119.40     15.18 o 
  -5   6   8        0.46        3.26      6.22 o 
  -4   6   8       54.77       45.88      7.95 o 
  -3   6   8      382.14      365.76     16.72 o 
  -2   6   8      172.55      160.84     12.01 o 
  -1   6   8        4.11        3.86      8.42 o 
   0   6   8      205.10      164.44     18.57 o 
   1   6   8       30.01       29.19      8.17 o 
   2   6   8       37.93       33.12     12.94 o 
  -9   7   8       62.15       68.21     14.66 o 
  -8   7   8      272.24      261.78     17.20 o 
  -7   7   8       88.12       75.98     10.80 o 
  -6   7   8       41.63       42.02      9.15 o 
  -5   7   8      255.50      247.01     22.83 o 
  -4   7   8      425.28      369.81     20.90 o 
  -3   7   8      343.01      358.00     17.47 o 
  -2   7   8       53.04       60.98     19.93 o 
  -1   7   8      268.58      280.86     23.10 o 
   0   7   8     1249.81     1150.19     45.17 o 
   1   7   8        0.86       -2.66      6.50 o 
   2   7   8        1.81        2.77      7.50 o 
  -9   8   8      500.18      481.87     23.78 o 
  -8   8   8        5.96       11.51      8.11 o 
  -7   8   8       61.57       58.91     10.85 o 
  -6   8   8      251.12      274.27     17.31 o 
  -5   8   8        7.17       11.99      7.83 o 
  -4   8   8      481.00      504.41     29.32 o 
  -3   8   8      143.07      137.29     12.82 o 
  -2   8   8      250.62      309.96     25.27 o 
  -1   8   8       29.35       22.03     12.28 o 
   0   8   8        7.11       20.19     12.25 o 
   1   8   8        2.48       15.95      8.41 o 
  -8   9   8      258.19      248.99     20.90 o 
  -7   9   8       99.46      111.91     13.31 o 
  -6   9   8      524.55      511.84     22.90 o 
  -5   9   8      451.46      488.59     22.17 o 
  -4   9   8       30.16       67.64     18.74 o 
  -3   9   8       43.96       37.17     14.74 o 
  -2   9   8       24.07       19.21     12.86 o 
  -1   9   8      164.04      150.48     20.45 o 
   0   9   8      212.26      208.64     16.40 o 
  -7  10   8       30.70       28.70     15.96 o 
  -6  10   8        1.25       -5.27      8.12 o 
  -5  10   8      102.24       78.65     12.53 o 
  -4  10   8      270.02      313.23     28.81 o 
  -3  10   8        1.67       -5.41     11.21 o 
  -2  10   8       86.83       73.33     18.44 o 
   0 -15   9      110.61      105.99     20.09 o 
   1 -15   9       31.98       42.22     15.46 o 
   2 -15   9       60.83       46.40     15.20 o 
   3 -15   9       31.45       44.94     16.01 o 
   4 -15   9        8.09       20.87     15.36 o 
  -2 -14   9      103.89      130.45     21.45 o 
  -1 -14   9      131.99      149.60     20.38 o 
   0 -14   9       43.68       46.98     14.58 o 
   1 -14   9       45.50       48.70     15.49 o 
   2 -14   9        3.32       -6.58     10.82 o 
   3 -14   9      312.17      326.23     26.67 o 
   4 -14   9      142.51      112.26     10.79 o 
   5 -14   9        9.07        9.87      7.24 o 
  -3 -13   9      217.80      236.67     24.72 o 
  -2 -13   9       68.12       48.21     15.13 o 
  -1 -13   9      157.58      116.91     18.05 o 
   0 -13   9      525.24      464.26     28.84 o 
   1 -13   9       54.13       62.47     14.78 o 
   2 -13   9      254.43      238.61     22.20 o 
   3 -13   9        0.52        4.77      5.88 o 
   4 -13   9       11.50        8.74      6.42 o 
   5 -13   9        2.34        0.68      8.06 o 
   6 -13   9        7.67       13.58      9.58 o 
  -4 -12   9       86.45      111.24     20.22 o 
  -3 -12   9        5.62       23.01     12.35 o 
  -2 -12   9       35.38       42.51     13.71 o 
  -1 -12   9      106.20      104.63     16.23 o 
   0 -12   9      167.09      118.24     16.43 o 
   1 -12   9        0.08        6.97      9.88 o 
   2 -12   9       73.00       79.13      8.20 o 
   3 -12   9      325.52      328.47     20.60 o 
   4 -12   9       55.82       45.24      8.02 o 
   5 -12   9      311.51      355.55     19.55 o 
   6 -12   9      164.96      197.50     21.05 o 
  -5 -11   9      210.42      183.59     23.39 o 
  -4 -11   9       26.27       28.38     14.06 o 
  -3 -11   9       13.05       24.85     12.41 o 
  -2 -11   9       45.29       26.86     11.79 o 
  -1 -11   9      322.80      309.05     22.45 o 
   0 -11   9      325.69      329.37     22.81 o 
   1 -11   9        2.72       -0.62      4.03 o 
   2 -11   9      431.50      411.60     13.99 o 
   3 -11   9       28.34       17.01      8.09 o 
   4 -11   9      154.95      169.44     14.01 o 
   5 -11   9       38.20       26.91      9.80 o 
   6 -11   9        9.83       18.05      9.41 o 
   7 -11   9        0.20        6.52      9.17 o 
  -6 -10   9       14.33       15.07     12.57 o 
  -5 -10   9        0.49      -10.95     10.95 o 
  -4 -10   9       34.16       19.28     12.15 o 
  -3 -10   9       12.40       12.67     10.43 o 
  -2 -10   9      279.82      286.34     22.00 o 
  -1 -10   9      123.64      102.85     14.48 o 
   0 -10   9      242.00      245.90     19.05 o 
   1 -10   9      100.21      104.81      7.56 o 
   2 -10   9       76.79       67.49      7.06 o 
   3 -10   9        1.41       -0.15      5.39 o 
   4 -10   9        3.66        2.81      7.95 o 
   5 -10   9      251.19      266.36     17.53 o 
   6 -10   9      245.74      255.58     34.87 o 
   7 -10   9        9.53        4.90      9.26 o 
  -7  -9   9       11.97       13.32     13.48 o 
  -6  -9   9      262.49      307.82     28.06 o 
  -5  -9   9      174.86      172.22     20.51 o 
  -4  -9   9        5.61        6.71     10.24 o 
  -3  -9   9      834.58      813.63     34.51 o 
  -2  -9   9      900.66      846.35     33.83 o 
  -1  -9   9       37.02       37.52     10.66 o 
   0  -9   9        9.06        1.88      3.47 o 
   1  -9   9      468.12      453.29     17.60 o 
   2  -9   9        2.68        4.77      6.80 o 
   3  -9   9       37.61       39.39      7.81 o 
   4  -9   9      250.05      266.30     15.68 o 
   5  -9   9       11.76       12.29      7.63 o 
   6  -9   9        7.21        0.55      7.62 o 
   7  -9   9        1.50        2.39      8.68 o 
  -7  -8   9       59.02       77.18     18.18 o 
  -6  -8   9      168.83      157.31     20.96 o 
  -5  -8   9       13.59       18.24     11.28 o 
  -4  -8   9       82.12       56.48     13.19 o 
  -3  -8   9      249.27      261.78     19.99 o 
  -2  -8   9       99.63      104.92     13.67 o 
  -1  -8   9      185.64      180.47      9.47 o 
   0  -8   9       10.96       12.04      4.54 o 
   1  -8   9     1630.68     1638.14     25.32 o 
   2  -8   9        0.98       -2.69      4.56 o 
   3  -8   9        7.85       -3.87      4.84 o 
   4  -8   9      131.63      102.66     11.35 o 
   5  -8   9      180.54      215.07     35.58 o 
   6  -8   9      441.67      455.99     26.55 o 
   7  -8   9       27.29       11.80      9.50 o 
  -8  -7   9       65.53       42.32     17.24 o 
  -7  -7   9       11.78       18.83     12.99 o 
  -6  -7   9      273.37      320.78     25.05 o 
  -5  -7   9        1.92       -0.78      9.01 o 
  -4  -7   9      776.99      737.35     31.85 o 
  -3  -7   9     1082.10     1087.75     36.45 o 
  -2  -7   9       92.88       96.38      6.63 o 
  -1  -7   9       97.98      102.55      7.41 o 
   0  -7   9      784.71      763.75     15.42 o 
   1  -7   9      426.90      429.33     21.16 o 
   2  -7   9      996.63     1036.31     25.37 o 
   3  -7   9      935.56      969.83     26.03 o 
   4  -7   9       43.67       31.58      8.49 o 
   5  -7   9        3.74       18.23      8.20 o 
   6  -7   9      294.54      281.53     18.73 o 
   7  -7   9       91.64      100.62     14.25 o 
  -8  -6   9        7.58        8.30     12.31 o 
  -7  -6   9      471.11      453.54     29.39 o 
  -6  -6   9      627.58      605.57     31.20 o 
  -5  -6   9      238.62      278.60     21.35 o 
  -4  -6   9      237.95      242.01     18.44 o 
  -3  -6   9      298.58      268.10     18.18 o 
  -2  -6   9       37.00       32.31      4.63 o 
  -1  -6   9       11.70       12.91      4.08 o 
   0  -6   9      373.81      386.14     10.96 o 
   1  -6   9       24.09       27.58      5.77 o 
   2  -6   9      564.70      514.28     17.51 o 
   3  -6   9      348.49      356.93     15.93 o 
   4  -6   9       52.68       51.19     18.50 o 
   5  -6   9       53.09       44.39      9.83 o 
   6  -6   9       76.58       90.90     19.67 o 
   7  -6   9       90.64       89.31     13.43 o 
  -9  -5   9       31.18       42.03     16.30 o 
  -8  -5   9       78.66       68.89     15.75 o 
  -7  -5   9       54.59       42.25     13.09 o 
  -6  -5   9        3.02        7.68      8.85 o 
  -5  -5   9        4.09        2.66      8.36 o 
  -4  -5   9      327.18      316.64     19.44 o 
  -3  -5   9      590.14      569.44     14.19 o 
  -2  -5   9      109.51      104.21     10.17 o 
  -1  -5   9      134.92      128.35     10.30 o 
   0  -5   9       57.75       49.87      8.26 o 
   1  -5   9      604.65      591.77     14.30 o 
   2  -5   9      770.61      794.05     21.98 o 
   3  -5   9      119.41      134.93     11.16 o 
   4  -5   9      442.15      488.89     34.38 o 
   5  -5   9      162.96      151.93     26.63 o 
   6  -5   9      476.15      488.97     22.55 o 
   7  -5   9      151.04      143.15     15.78 o 
  -9  -4   9       24.11        4.41     12.86 o 
  -8  -4   9       96.57      112.18     17.30 o 
  -7  -4   9      169.65      158.48     17.66 o 
  -6  -4   9       51.58       66.46     12.25 o 
  -5  -4   9     1074.07     1058.94     35.12 o 
  -4  -4   9       49.24       48.47      9.59 o 
  -3  -4   9      103.75      105.45      7.86 o 
  -2  -4   9      457.56      407.36     12.24 o 
  -1  -4   9       96.12       87.94      6.69 o 
   0  -4   9      369.28      381.84     11.99 o 
   1  -4   9      223.13      217.79     12.26 o 
   2  -4   9       70.63       75.02      8.28 o 
   3  -4   9     1008.29      999.32     28.84 o 
   4  -4   9      140.29      119.50     11.68 o 
   5  -4   9      106.29      104.93     13.84 o 
   6  -4   9        0.12       -0.38      7.24 o 
   7  -4   9      478.34      483.74     35.19 o 
  -9  -3   9       37.58       42.84     14.71 o 
  -8  -3   9       67.28       71.42     14.55 o 
  -7  -3   9       76.29       69.57     12.99 o 
  -6  -3   9      109.63      111.37     13.51 o 
  -5  -3   9       11.76       12.22      7.52 o 
  -4  -3   9      401.63      428.46     19.86 o 
  -3  -3   9      526.96      506.43     15.16 o 
  -2  -3   9      286.26      311.39      8.10 o 
  -1  -3   9     1801.16     1833.43     20.66 o 
   0  -3   9     1204.79     1234.58     18.40 o 
   1  -3   9      499.67      487.42     10.53 o 
   2  -3   9       95.07      107.06     13.29 o 
   3  -3   9      285.78      275.49     15.50 o 
   4  -3   9      401.17      417.38     18.41 o 
   5  -3   9      130.17      134.15     13.25 o 
   6  -3   9       72.00       65.30     14.50 o 
   7  -3   9      246.07      266.02     28.22 o 
  -9  -2   9       27.07       24.08     12.67 o 
  -8  -2   9       27.03       42.32     12.47 o 
  -7  -2   9     1004.69     1054.47     37.30 o 
  -6  -2   9      743.30      707.77     27.96 o 
  -5  -2   9      183.51      189.13     14.32 o 
  -4  -2   9      708.06      693.58     18.34 o 
  -3  -2   9       14.45        9.84      3.48 o 
  -2  -2   9      346.56      388.73     10.33 o 
  -1  -2   9       14.54        9.39      3.21 o 
   0  -2   9      153.79      144.24      6.95 o 
   1  -2   9       87.19       77.97      5.20 o 
   2  -2   9      177.18      148.37     15.13 o 
   3  -2   9      853.65      884.81     36.19 o 
   4  -2   9        0.31      -11.18      7.45 o 
   5  -2   9       33.28       21.61     11.60 o 
   6  -2   9      191.98      178.67     22.91 o 
 -10  -1   9      165.08      150.06     20.90 o 
  -9  -1   9       11.56       -0.12      7.17 o 
  -8  -1   9      127.57      129.62     11.63 o 
  -7  -1   9       20.29       18.89      7.57 o 
  -6  -1   9      209.63      214.93     10.53 o 
  -5  -1   9       83.47       99.13      9.69 o 
  -4  -1   9       72.35       60.43      6.11 o 
  -3  -1   9      150.67      158.35      7.23 o 
  -2  -1   9      553.81      493.84     13.63 o 
  -1  -1   9     1486.65     1435.00     28.36 o 
   0  -1   9     1532.01     1466.10     21.34 o 
   1  -1   9      216.87      241.50     15.56 o 
   2  -1   9      102.02       94.62     13.16 o 
   3  -1   9       57.35       90.34     14.32 o 
   4  -1   9       97.56      115.94     16.78 o 
   5  -1   9      149.11      157.41     20.80 o 
   6  -1   9       50.93       58.00     16.65 o 
 -10   0   9      193.59      210.65     23.49 o 
  -9   0   9       10.38       11.34     10.79 o 
  -8   0   9      162.63      168.94     12.37 o 
  -7   0   9      616.76      665.82     17.48 o 
  -6   0   9      166.04      160.76      8.94 o 
  -5   0   9     1282.59     1258.62     21.10 o 
  -4   0   9     1111.55     1071.63     25.17 o 
  -3   0   9      130.78      160.52     12.87 o 
  -2   0   9        7.40        4.41      3.06 o 
  -1   0   9       57.53       69.99      6.55 o 
   0   0   9        0.68       -0.49      3.22 o 
   1   0   9       17.13       19.52      4.15 o 
   2   0   9       91.59       84.08      8.06 o 
   3   0   9      323.05      346.97     23.75 o 
   4   0   9      118.91      123.55     18.24 o 
   5   0   9      100.94      105.73     18.66 o 
   6   0   9       33.91       32.40     15.97 o 
 -10   1   9       45.78       51.78     16.01 o 
  -9   1   9      356.37      362.78     27.35 o 
  -8   1   9       78.85       78.73     10.94 o 
  -7   1   9       95.01       95.37     20.80 o 
  -6   1   9      389.25      402.23     17.46 o 
  -5   1   9      283.13      301.13     14.68 o 
  -4   1   9      323.85      316.75     22.76 o 
  -3   1   9       93.39       97.58      5.63 o 
  -2   1   9      323.39      313.35      9.61 o 
  -1   1   9      571.87      583.15     24.63 o 
   0   1   9       85.19       88.53      6.34 o 
   1   1   9       22.51       13.99      5.99 o 
   2   1   9       37.27       36.09      6.50 o 
   3   1   9      128.39      121.51     16.43 o 
   4   1   9       75.88       56.15     14.19 o 
   5   1   9       85.66       92.80     18.44 o 
 -10   2   9       46.75       46.47     15.52 o 
  -9   2   9      281.95      298.11     18.20 o 
  -8   2   9       28.07       31.71      8.78 o 
  -7   2   9       46.62       59.67      9.59 o 
  -6   2   9      227.30      214.13     32.09 o 
  -5   2   9     1766.27     1690.59     34.75 o 
  -4   2   9       89.23      111.17     11.08 o 
  -3   2   9     1126.93     1107.33     27.38 o 
  -2   2   9      520.43      532.57     17.27 o 
  -1   2   9     2252.01     2110.30     35.83 o 
   0   2   9      510.58      503.55     15.38 o 
   1   2   9      362.66      357.72     15.09 o 
   2   2   9       83.74       76.65      8.93 o 
   3   2   9      284.02      272.83     21.81 o 
   4   2   9      151.14      143.06     19.83 o 
   5   2   9       65.05       58.13     16.62 o 
 -10   3   9       10.72        9.04     12.44 o 
  -9   3   9       52.70       54.15     10.76 o 
  -8   3   9       29.91       23.27      9.14 o 
  -7   3   9        9.91       16.42      7.35 o 
  -6   3   9       38.83       46.57      8.61 o 
  -5   3   9      141.17      162.20     11.99 o 
  -4   3   9       98.58       95.65     13.95 o 
  -3   3   9      415.04      399.90     25.00 o 
  -2   3   9      502.60      522.20     17.89 o 
  -1   3   9      347.77      344.98     16.30 o 
   0   3   9      108.26       75.62     16.46 o 
   1   3   9     1764.87     1834.99     36.40 o 
   2   3   9      566.25      604.09     38.32 o 
   3   3   9      195.43      172.71     20.06 o 
   4   3   9        0.06        5.80     10.95 o 
 -10   4   9      182.88      178.21     16.47 o 
  -9   4   9        0.44        1.26      7.43 o 
  -8   4   9      124.27      113.94     12.51 o 
  -7   4   9       22.02       24.18      9.19 o 
  -6   4   9       68.51       87.98     10.43 o 
  -5   4   9      230.64      257.29     14.35 o 
  -4   4   9       41.44       53.22      8.22 o 
  -3   4   9      550.44      520.18     18.77 o 
  -2   4   9      513.87      546.08     18.97 o 
  -1   4   9      457.73      482.95     38.75 o 
   0   4   9      321.10      336.31     15.80 o 
   1   4   9        1.99       -0.35      5.85 o 
   2   4   9      451.08      420.91     25.40 o 
   3   4   9      393.97      413.71     28.77 o 
  -9   5   9        0.52      -10.37      7.03 o 
  -8   5   9      208.31      202.39     15.42 o 
  -7   5   9        2.22        1.56      8.02 o 
  -6   5   9      211.31      213.60     14.62 o 
  -5   5   9       95.51       87.05     11.55 o 
  -4   5   9      391.35      381.25     25.70 o 
  -3   5   9      497.50      520.17     30.22 o 
  -2   5   9       70.14       57.09      8.73 o 
  -1   5   9      131.90      121.09     10.90 o 
   0   5   9       13.44        8.61      6.95 o 
   1   5   9      330.45      323.04     16.78 o 
   2   5   9      433.01      460.35     20.24 o 
   3   5   9      106.32       88.85     17.11 o 
  -9   6   9       95.09       79.02     12.33 o 
  -8   6   9       34.90       36.89      9.79 o 
  -7   6   9      124.45       99.44     12.03 o 
  -6   6   9       60.80       53.01      9.59 o 
  -5   6   9      126.98      143.21     12.58 o 
  -4   6   9      358.77      342.12     20.36 o 
  -3   6   9      549.40      554.13     21.10 o 
  -2   6   9      446.39      456.79     23.52 o 
  -1   6   9       18.63       15.78     10.95 o 
   0   6   9       12.04       14.24      7.11 o 
   1   6   9        4.41        0.80      7.21 o 
   2   6   9       64.50       59.15     10.89 o 
  -9   7   9      113.09      127.39     14.57 o 
  -8   7   9      272.88      271.24     18.10 o 
  -7   7   9        5.78        5.78      7.58 o 
  -6   7   9      259.59      290.49     17.79 o 
  -5   7   9       10.70       12.34      7.51 o 
  -4   7   9        1.16       17.00      7.56 o 
  -3   7   9      234.56      237.89     15.42 o 
  -2   7   9       31.37       36.78     13.35 o 
  -1   7   9       51.41       49.51     14.16 o 
   0   7   9        7.86       14.66      7.83 o 
   1   7   9      175.78      184.73     21.68 o 
  -8   8   9      138.65      162.25     15.62 o 
  -7   8   9      123.83      150.14     14.85 o 
  -6   8   9        9.56        7.90      7.61 o 
  -5   8   9        0.62        7.64      7.52 o 
  -4   8   9       28.34       31.28     13.51 o 
  -3   8   9      333.63      320.74     18.29 o 
  -2   8   9       91.36      103.27     18.53 o 
  -1   8   9       33.56       48.90     15.23 o 
   0   8   9      204.57      182.52     15.21 o 
  -7   9   9       38.32       20.23      9.72 o 
  -6   9   9      254.70      272.14     26.73 o 
  -5   9   9       14.00       -1.06      8.62 o 
  -4   9   9      163.46      138.75     14.44 o 
  -3   9   9        2.33        1.72     12.22 o 
  -2   9   9      110.62       63.67     17.43 o 
  -1   9   9       14.16       23.04     14.16 o 
  -6  10   9      241.19      229.53     18.64 o 
  -5  10   9      237.78      221.67     17.39 o 
  -4  10   9        0.79      -15.26     11.57 o 
  -3  10   9       43.29       34.12     16.10 o 
   0 -15  10        6.85       14.71     14.78 o 
   1 -15  10      217.56      256.08     25.44 o 
   2 -15  10       57.40       47.63     17.14 o 
   3 -15  10       15.64       14.26     15.07 o 
  -2 -14  10      276.11      271.47     26.25 o 
  -1 -14  10        3.18       -3.11     12.02 o 
   0 -14  10       25.03       44.68     15.10 o 
   1 -14  10       13.06       30.52     14.22 o 
   2 -14  10       19.18       24.37     13.06 o 
   4 -14  10       16.84       16.78     13.78 o 
  -3 -13  10       15.20       26.47     14.32 o 
  -2 -13  10       15.70       -7.84     11.11 o 
  -1 -13  10       18.41        8.81     12.54 o 
   0 -13  10       55.18       66.39     15.42 o 
   1 -13  10      347.58      316.77     25.01 o 
   2 -13  10      144.51      168.01     20.06 o 
   3 -13  10      125.48      113.45     10.23 o 
   4 -13  10      234.54      202.63     19.46 o 
   5 -13  10       46.75       53.89     11.55 o 
  -4 -12  10        4.68        6.61     12.54 o 
  -3 -12  10      271.77      278.47     25.47 o 
  -2 -12  10      350.97      358.40     26.89 o 
  -1 -12  10        2.03      -11.28      9.33 o 
   0 -12  10      306.95      355.81     24.89 o 
   1 -12  10      153.24      137.00     17.79 o 
   2 -12  10      126.08      124.09     11.16 o 
   3 -12  10       24.55       30.11      7.16 o 
   4 -12  10       69.45       58.32     10.50 o 
   5 -12  10       17.45        4.42      8.17 o 
   6 -12  10        9.10       20.30      9.70 o 
  -5 -11  10        7.75       21.06     13.45 o 
  -4 -11  10      150.90      196.91     23.36 o 
  -3 -11  10        0.95        9.43     11.15 o 
  -2 -11  10       40.08       48.86     13.45 o 
  -1 -11  10      494.96      498.16     28.32 o 
   0 -11  10      199.03      197.82     18.99 o 
   1 -11  10      243.44      254.15     11.22 o 
   2 -11  10       60.57       52.26      7.09 o 
   3 -11  10      518.17      553.05     21.45 o 
   4 -11  10      494.57      528.72     22.02 o 
   5 -11  10        3.10        9.97      8.43 o 
   6 -11  10       36.07       28.14     10.94 o 
  -6 -10  10        8.48        5.22     12.93 o 
  -5 -10  10      391.17      386.11     29.62 o 
  -4 -10  10      896.64     1009.50     42.80 o 
  -3 -10  10      166.86      176.98     19.41 o 
  -2 -10  10       22.12       24.01     10.95 o 
  -1 -10  10      297.84      271.47     20.93 o 
   0 -10  10      980.91      935.46     35.93 o 
   1 -10  10       35.79       33.58      5.74 o 
   2 -10  10      330.68      301.14     12.25 o 
   3 -10  10       92.94      110.02     11.18 o 
   4 -10  10       34.02       45.56      9.58 o 
   5 -10  10        2.27        0.71      7.01 o 
   6 -10  10       18.66        5.02      8.49 o 
  -7  -9  10        0.10        6.38     13.77 o 
  -6  -9  10      260.08      310.51     27.25 o 
  -5  -9  10       93.69       92.93     18.18 o 
  -4  -9  10      422.55      479.88     28.64 o 
  -3  -9  10      444.79      483.48     27.41 o 
  -2  -9  10      435.55      433.22     25.01 o 
  -1  -9  10      757.82      830.67     33.18 o 
   0  -9  10      227.55      210.47      9.25 o 
   1  -9  10       33.64       43.96      7.28 o 
   2  -9  10       72.67       65.26     18.97 o 
   3  -9  10      466.85      468.77     19.15 o 
   4  -9  10      801.36      741.12     25.48 o 
   5  -9  10       44.80       41.90      9.53 o 
   6  -9  10       57.53       60.12     22.63 o 
  -7  -8  10        3.24       10.85     12.35 o 
  -6  -8  10      639.93      626.50     34.44 o 
  -5  -8  10      392.30      450.56     28.61 o 
  -4  -8  10       49.31       87.52     14.68 o 
  -3  -8  10       70.15       69.11     13.06 o 
  -2  -8  10      175.27      185.83     17.76 o 
  -1  -8  10      295.55      300.63     12.40 o 
   0  -8  10      802.69      805.66     20.99 o 
   1  -8  10      422.90      442.99     13.50 o 
   2  -8  10      812.63      740.79     21.98 o 
   3  -8  10      190.40      179.02     13.23 o 
   4  -8  10      197.07      191.78     18.87 o 
   5  -8  10       98.93       99.77     12.46 o 
   6  -8  10       11.27        7.12      7.86 o 
  -8  -7  10       28.99       11.92     13.80 o 
  -7  -7  10       30.55       39.37     14.71 o 
  -6  -7  10        0.63       -1.98      9.36 o 
  -5  -7  10       15.55       21.42     11.08 o 
  -4  -7  10        4.41       11.99      8.75 o 
  -3  -7  10      359.33      381.67     22.52 o 
  -2  -7  10      366.06      377.67     12.89 o 
  -1  -7  10        1.17       -0.29      3.88 o 
   0  -7  10      579.94      584.39     14.09 o 
   1  -7  10     1562.11     1519.12     43.06 o 
   2  -7  10     1020.81      988.36     31.11 o 
   3  -7  10        9.25        7.00      5.92 o 
   4  -7  10      316.22      334.34     32.56 o 
   5  -7  10      295.29      271.32     24.32 o 
   6  -7  10       28.63       20.22      9.35 o 
   7  -7  10      272.63      268.24     20.09 o 
  -8  -6  10       17.71       20.09     13.32 o 
  -7  -6  10       30.87       10.04     11.41 o 
  -6  -6  10      637.96      627.41     32.11 o 
  -5  -6  10      356.50      389.93     24.14 o 
  -4  -6  10       28.01       28.25      9.33 o 
  -3  -6  10      144.75      128.22     13.97 o 
  -2  -6  10       78.03       92.35      7.18 o 
  -1  -6  10      839.18      840.72     19.93 o 
   0  -6  10      688.24      729.63     24.76 o 
   1  -6  10        0.12       -0.39      2.95 o 
   2  -6  10      815.09      896.02     24.41 o 
   3  -6  10      128.27      122.15     12.17 o 
   4  -6  10      611.22      627.30     39.34 o 
   5  -6  10        1.64        7.80      8.62 o 
   6  -6  10       31.25       20.86      9.47 o 
  -8  -5  10      185.87      190.72     21.68 o 
  -7  -5  10        2.16        1.07      9.88 o 
  -6  -5  10      191.72      173.94     17.56 o 
  -5  -5  10      282.13      275.42     19.64 o 
  -4  -5  10      421.36      386.11     21.39 o 
  -3  -5  10       11.73       10.39      3.96 o 
  -2  -5  10      219.92      215.86     10.02 o 
  -1  -5  10      192.38      207.17     10.08 o 
   0  -5  10       38.90       47.05      5.63 o 
   1  -5  10      220.85      225.93     23.09 o 
   2  -5  10      277.31      261.68     13.53 o 
   3  -5  10      792.74      809.32     24.70 o 
   4  -5  10       52.27       53.18      9.50 o 
   5  -5  10      517.87      548.98     23.09 o 
  -9  -4  10       24.20       10.69     13.48 o 
  -8  -4  10       10.43       10.21     11.63 o 
  -7  -4  10        9.41       12.09     10.53 o 
  -6  -4  10      192.62      191.37     17.50 o 
  -5  -4  10     1687.65     1668.63     45.69 o 
  -4  -4  10        0.75        1.83      3.21 o 
  -3  -4  10     1520.20     1559.91     31.01 o 
  -2  -4  10      561.62      533.47     14.97 o 
  -1  -4  10     1135.51     1123.24     16.12 o 
   0  -4  10      569.25      553.73     12.37 o 
   1  -4  10      121.13      121.37      6.16 o 
   2  -4  10      888.09      907.37     35.25 o 
   3  -4  10      517.58      515.27     30.04 o 
   4  -4  10        4.45        2.19      6.06 o 
   5  -4  10      248.88      213.20     16.08 o 
   6  -4  10        1.63        0.31      8.26 o 
  -9  -3  10      283.24      256.53     23.98 o 
  -8  -3  10      207.43      193.15     19.80 o 
  -7  -3  10       24.62       26.70     10.95 o 
  -6  -3  10        5.20        4.60      7.68 o 
  -5  -3  10     1084.70     1060.11     33.96 o 
  -4  -3  10      125.48      131.42     12.35 o 
  -3  -3  10       43.09       44.26      5.24 o 
  -2  -3  10      273.11      275.29      9.35 o 
  -1  -3  10     1100.82     1127.08     20.19 o 
   0  -3  10       72.18       64.50      5.19 o 
   1  -3  10      735.05      736.09     13.97 o 
   2  -3  10      931.48      929.14     35.97 o 
   3  -3  10       54.99       42.09     11.73 o 
   4  -3  10      325.18      293.53     23.23 o 
   5  -3  10      376.00      365.76     27.74 o 
   6  -3  10      283.44      289.16     29.07 o 
  -9  -2  10       12.57       20.19     12.67 o 
  -8  -2  10       32.64       29.42     11.89 o 
  -7  -2  10       96.84       93.06     13.58 o 
  -6  -2  10       59.08       49.54     10.21 o 
  -5  -2  10      317.68      297.50     11.32 o 
  -4  -2  10      106.61       88.34      6.68 o 
  -3  -2  10      791.67      754.32     15.64 o 
  -2  -2  10     2575.79     2433.18     29.83 o 
  -1  -2  10      269.34      277.97      9.50 o 
   0  -2  10        0.65        1.68      3.15 o 
   1  -2  10      346.78      381.54     10.51 o 
   2  -2  10      998.73     1046.34     38.66 o 
   3  -2  10      271.40      258.57     22.07 o 
   4  -2  10       17.33       20.93     10.92 o 
   5  -2  10      133.34      131.26     20.15 o 
   6  -2  10       32.69       32.11     14.65 o 
  -9  -1  10      676.58      569.05     33.08 o 
  -8  -1  10      139.11      156.02     19.25 o 
  -7  -1  10      960.69      920.90     24.92 o 
  -6  -1  10      905.42      913.39     33.01 o 
  -5  -1  10      303.07      312.47     13.39 o 
  -4  -1  10       72.68       84.14      6.20 o 
  -3  -1  10      114.94       98.15      6.27 o 
  -2  -1  10      484.34      455.45     15.21 o 
  -1  -1  10      448.86      469.87     12.39 o 
   0  -1  10      476.08      493.21     13.58 o 
   1  -1  10      250.31      234.97      8.84 o 
   2  -1  10       11.24        6.61      6.80 o 
   3  -1  10      161.54      185.96     20.02 o 
   4  -1  10       23.35       29.13     11.83 o 
   5  -1  10       51.28       41.31     14.94 o 
 -10   0  10       12.58       10.56     12.38 o 
  -9   0  10        2.90       -2.01      9.17 o 
  -8   0  10      122.74      147.98     18.83 o 
  -7   0  10       32.48       26.78      8.19 o 
  -6   0  10       37.46       39.80      8.48 o 
  -5   0  10      105.06       99.83     10.03 o 
  -4   0  10      119.80      135.93      7.41 o 
  -3   0  10     1402.45     1371.37     31.71 o 
  -2   0  10      498.34      475.54     11.56 o 
  -1   0  10       96.93       89.08      6.87 o 
   0   0  10      712.20      756.24     16.17 o 
   1   0  10       65.09       64.48      6.07 o 
   2   0  10      305.03      318.81     22.42 o 
   3   0  10      205.77      226.40     21.68 o 
   4   0  10        7.37        9.46     10.76 o 
   5   0  10       37.67       17.76     13.19 o 
 -10   1  10       77.01       78.96     17.79 o 
  -9   1  10       57.02       73.29     15.88 o 
  -8   1  10      702.37      701.22     32.84 o 
  -7   1  10     1237.27     1246.84     32.61 o 
  -6   1  10       28.17       28.33      7.74 o 
  -5   1  10      717.46      739.51     22.78 o 
  -4   1  10      189.13      168.17     31.45 o 
  -3   1  10      607.52      608.78     19.34 o 
  -2   1  10      195.44      180.30     11.13 o 
  -1   1  10      105.44       84.06     15.08 o 
   0   1  10      150.55      157.90      9.87 o 
   1   1  10       20.05       38.14      7.05 o 
   2   1  10       11.06        5.99      8.72 o 
   3   1  10      443.68      459.37     29.00 o 
   4   1  10       64.12       30.07     13.16 o 
   5   1  10        1.97       13.35     13.19 o 
 -10   2  10      224.76      269.04     26.63 o 
  -9   2  10       17.85       15.48      8.90 o 
  -8   2  10      328.01      357.20     18.89 o 
  -7   2  10      185.79      169.81     26.38 o 
  -6   2  10       56.91       51.84      8.76 o 
  -5   2  10      342.73      341.86     16.20 o 
  -4   2  10     1993.55     2068.64     39.33 o 
  -3   2  10      507.69      512.41     25.00 o 
  -2   2  10      523.35      521.75     18.22 o 
  -1   2  10     1457.05     1445.09     43.32 o 
   0   2  10      200.51      203.28      9.69 o 
   1   2  10        0.27       -3.04      5.21 o 
   2   2  10       57.18       57.13     13.35 o 
   3   2  10        0.22        2.46      9.85 o 
   4   2  10       71.04       58.39     16.62 o 
 -10   3  10        1.66       -6.20      8.41 o 
  -9   3  10      165.54      154.24     14.86 o 
  -8   3  10      121.60      104.10     12.42 o 
  -7   3  10      444.63      437.46     19.94 o 
  -6   3  10      558.90      587.82     21.96 o 
  -5   3  10       86.34       90.63     10.14 o 
  -4   3  10      295.62      334.28     27.33 o 
  -3   3  10      381.35      388.17     16.76 o 
  -2   3  10      548.47      573.62     19.54 o 
  -1   3  10        1.33        6.73      5.70 o 
   0   3  10      611.65      603.62     16.50 o 
   1   3  10      272.90      279.76     14.85 o 
   2   3  10      159.02      137.13     18.44 o 
   3   3  10       69.69       43.84     13.97 o 
  -9   4  10       26.38       12.28      8.86 o 
  -8   4  10      133.68      150.02     14.13 o 
  -7   4  10       83.48      103.43     12.04 o 
  -6   4  10        3.68       -1.28      6.35 o 
  -5   4  10        1.35       -1.80      5.74 o 
  -4   4  10       48.90       48.52     13.48 o 
  -3   4  10      310.14      311.92     15.87 o 
  -2   4  10       59.21       57.18      8.88 o 
  -1   4  10      285.84      302.21     15.00 o 
   0   4  10      640.60      657.66     22.41 o 
   1   4  10      283.71      259.35     15.54 o 
   2   4  10       22.01        1.39     10.04 o 
   3   4  10       10.46       -7.42     10.37 o 
  -9   5  10      128.98       95.85     13.44 o 
  -8   5  10       33.01       36.53      9.86 o 
  -7   5  10       41.21       69.97     11.23 o 
  -6   5  10      406.65      425.26     19.94 o 
  -5   5  10       37.00       53.33      9.73 o 
  -4   5  10      397.26      368.70     28.53 o 
  -3   5  10     1141.51     1089.75     29.31 o 
  -2   5  10        2.59       -4.02      6.06 o 
  -1   5  10        8.83        6.06      6.75 o 
   0   5  10       35.50       41.96     13.92 o 
   1   5  10       35.22       29.25     19.55 o 
   2   5  10       45.18       50.45     15.55 o 
  -9   6  10        4.42        7.52      8.87 o 
  -8   6  10       86.47      102.90     13.44 o 
  -7   6  10       13.65        6.17      7.48 o 
  -6   6  10       21.22       21.03      8.39 o 
  -5   6  10       46.29       48.17     10.02 o 
  -4   6  10      217.33      205.52     25.14 o 
  -3   6  10      271.23      228.35     15.22 o 
  -2   6  10        1.09       -5.52      6.25 o 
  -1   6  10      313.27      271.05     23.75 o 
   0   6  10      366.83      380.02     19.13 o 
   1   6  10       16.68       13.48     11.81 o 
  -8   7  10        5.69       13.45      9.41 o 
  -7   7  10       36.39       39.10     10.41 o 
  -6   7  10        0.03       -0.52      7.82 o 
  -5   7  10      332.20      336.81     38.49 o 
  -4   7  10      804.31      797.74     27.21 o 
  -3   7  10       40.05       22.48      9.80 o 
  -2   7  10       74.14       77.57     16.59 o 
  -1   7  10       32.53       27.44     12.64 o 
   0   7  10       29.63       29.05      9.87 o 
  -7   8  10       12.15        6.46      9.20 o 
  -6   8  10      148.69      195.08     16.49 o 
  -5   8  10       47.45       48.06     10.31 o 
  -4   8  10        0.17       -5.25      7.19 o 
  -3   8  10       78.13       66.03     17.38 o 
  -2   8  10       18.71       34.41     14.78 o 
  -1   8  10      204.71      203.58     24.76 o 
  -6   9  10       36.62       33.70     10.92 o 
  -5   9  10      316.70      326.86     20.39 o 
  -4   9  10       91.80       76.59     14.35 o 
  -3   9  10       60.43       53.98     17.08 o 
   1 -15  11      158.98      137.97     21.84 o 
  -2 -14  11       12.35       10.98     13.48 o 
  -1 -14  11       84.13       90.50     18.50 o 
   0 -14  11       73.35       91.50     18.47 o 
   1 -14  11       57.31       48.38     15.20 o 
   2 -14  11       36.29       27.70     14.16 o 
   3 -14  11        9.54       14.61     14.10 o 
   4 -14  11        0.10        0.56      6.52 o 
  -3 -13  11       37.96       40.92     15.36 o 
  -2 -13  11       58.71       30.10     15.16 o 
  -1 -13  11        5.22       10.01     11.89 o 
   0 -13  11        3.41       17.53     11.92 o 
   1 -13  11       34.11       42.16     13.58 o 
   2 -13  11       23.46        3.34     12.90 o 
   3 -13  11       31.56       30.10      7.77 o 
   4 -13  11        3.28        3.04      6.61 o 
  -4 -12  11       13.47       -0.81     12.51 o 
  -3 -12  11       48.89       52.52     16.07 o 
  -2 -12  11      145.76      198.01     21.74 o 
  -1 -12  11       99.99      111.63     17.76 o 
   0 -12  11       10.36       11.57     12.31 o 
   1 -12  11      286.25      276.88     23.49 o 
   2 -12  11      419.19      439.21     15.55 o 
   3 -12  11       35.61       28.15      7.69 o 
   4 -12  11        0.08       -6.40      7.22 o 
   5 -12  11      263.50      284.32     19.77 o 
  -5 -11  11       20.17        7.23     12.80 o 
  -4 -11  11      223.40      274.64     26.25 o 
  -3 -11  11       39.15       16.49     12.15 o 
  -2 -11  11      633.97      605.12     32.18 o 
  -1 -11  11       30.47       38.14     12.96 o 
   0 -11  11       42.50       55.51     13.90 o 
   1 -11  11      189.02      190.03     10.50 o 
   2 -11  11        9.62        7.14      5.54 o 
   3 -11  11       10.79       14.20      6.20 o 
   4 -11  11       53.70       37.80      9.90 o 
   5 -11  11      151.80      130.45     14.87 o 
  -6 -10  11      238.84      211.52     24.98 o 
  -5 -10  11      443.45      476.54     32.43 o 
  -4 -10  11       47.02       31.27     13.29 o 
  -3 -10  11      408.80      434.52     27.67 o 
  -2 -10  11      536.92      478.58     27.83 o 
  -1 -10  11       62.84       51.84     12.99 o 
   0 -10  11        6.46       -2.98      8.65 o 
   1 -10  11      534.96      580.70     22.88 o 
   2 -10  11      787.80      811.48     29.13 o 
   3 -10  11        0.96       -5.63      5.60 o 
   4 -10  11      231.38      226.59     16.26 o 
   5 -10  11        6.83        6.31      8.11 o 
   6 -10  11        0.32       -0.33      8.93 o 
  -6  -9  11       13.19       10.69     13.64 o 
  -5  -9  11       20.95       30.65     14.39 o 
  -4  -9  11      715.54      771.47     36.03 o 
  -3  -9  11       93.52      105.08     15.72 o 
  -2  -9  11      546.70      563.80     29.49 o 
  -1  -9  11      786.50      770.47     32.37 o 
   0  -9  11      157.06      149.54      8.69 o 
   1  -9  11      400.15      410.64     21.44 o 
   2  -9  11       38.74       65.01      9.11 o 
   3  -9  11        7.67       13.14     18.47 o 
   4  -9  11       42.98       47.26      9.98 o 
   5  -9  11       19.68       34.61     10.29 o 
   6  -9  11       76.52       81.27     13.23 o 
  -7  -8  11        1.56       -6.22     11.89 o 
  -6  -8  11        0.24       -0.23     11.41 o 
  -5  -8  11      260.34      248.72     22.75 o 
  -4  -8  11      476.01      424.93     26.76 o 
  -3  -8  11       95.49       73.75     14.26 o 
  -2  -8  11     2096.61     1953.71     52.91 o 
  -1  -8  11       28.19       33.21      6.14 o 
   0  -8  11      560.96      528.32     17.79 o 
   1  -8  11      123.49      128.36     10.52 o 
   2  -8  11       69.44       86.57     10.04 o 
   3  -8  11       53.04       53.03      9.35 o 
   4  -8  11       90.03       77.90     11.18 o 
   5  -8  11      136.83      141.72     14.58 o 
   6  -8  11        5.80        3.21      8.23 o 
  -7  -7  11      511.21      538.95     32.95 o 
  -6  -7  11       15.86       23.36     11.96 o 
  -5  -7  11       91.44       80.00     14.65 o 
  -4  -7  11      155.33      190.85     18.18 o 
  -3  -7  11      270.40      271.34     19.77 o 
  -2  -7  11      236.87      239.13     22.67 o 
  -1  -7  11      125.34      137.10      9.52 o 
   0  -7  11      648.89      658.56     19.55 o 
   1  -7  11      824.51      832.42     23.36 o 
   2  -7  11      116.67      111.99     10.66 o 
   3  -7  11       18.11       21.41      7.15 o 
   4  -7  11       51.25       65.69     13.37 o 
   5  -7  11       25.32       22.92      8.63 o 
   6  -7  11       12.15        9.64     10.40 o 
  -8  -6  11       44.15       40.08     15.42 o 
  -7  -6  11       22.28       24.76     12.18 o 
  -6  -6  11       11.93       19.86     10.76 o 
  -5  -6  11        3.32        7.52      9.04 o 
  -4  -6  11        1.73       -6.06      6.87 o 
  -3  -6  11      239.28      265.51     19.12 o 
  -2  -6  11      104.35      102.64      9.93 o 
  -1  -6  11      641.72      651.50     18.59 o 
   0  -6  11      502.68      508.99     13.35 o 
   1  -6  11       24.34       24.20      9.01 o 
   2  -6  11       86.86       80.21      9.65 o 
   3  -6  11      302.78      287.53     15.75 o 
   4  -6  11      326.27      295.80     22.76 o 
   5  -6  11       60.64       39.57     10.14 o 
   6  -6  11       17.35       -0.34      8.84 o 
  -8  -5  11      122.08      117.17     18.92 o 
  -7  -5  11      290.76      274.84     22.97 o 
  -6  -5  11       53.38       38.46     11.76 o 
  -5  -5  11        6.24       10.30      8.81 o 
  -4  -5  11      662.64      716.81     29.00 o 
  -3  -5  11      544.54      573.89     36.53 o 
  -2  -5  11      112.67      128.20      8.74 o 
  -1  -5  11        5.43       12.77      3.88 o 
   0  -5  11      267.19      260.96     19.52 o 
   1  -5  11      527.15      528.97     26.31 o 
   2  -5  11       26.47       30.36      9.79 o 
   3  -5  11      268.17      224.75     14.75 o 
   4  -5  11       26.56       14.88      7.37 o 
   5  -5  11       29.43       29.63      9.29 o 
   6  -5  11       21.25       11.11      8.98 o 
  -9  -4  11        8.25       16.14     13.48 o 
  -8  -4  11       60.71       58.03     14.94 o 
  -7  -4  11       88.47       76.28     14.16 o 
  -6  -4  11       11.56       10.85      9.23 o 
  -5  -4  11      846.09      808.38     31.53 o 
  -4  -4  11       89.99      107.83      8.07 o 
  -3  -4  11      190.61      206.90     14.52 o 
  -2  -4  11       28.58       21.08      3.70 o 
  -1  -4  11      245.49      235.60      8.06 o 
   0  -4  11      365.66      350.73     10.59 o 
   1  -4  11       55.67       62.08     11.66 o 
   2  -4  11       72.75       93.77     14.58 o 
   3  -4  11      744.72      658.61     33.37 o 
   4  -4  11      420.89      405.06     28.22 o 
   5  -4  11       24.26       28.58     13.71 o 
   6  -4  11      103.61      114.09     21.42 o 
  -9  -3  11        4.63       10.04     12.99 o 
  -8  -3  11        3.28      -12.77      9.75 o 
  -7  -3  11      329.50      360.96     23.75 o 
  -6  -3  11        0.23       -4.86      7.36 o 
  -5  -3  11     1082.37     1017.86     33.34 o 
  -4  -3  11      523.19      510.96     14.36 o 
  -3  -3  11        9.22       12.74      3.44 o 
  -2  -3  11      210.06      206.36     14.94 o 
  -1  -3  11        5.40        2.94      3.16 o 
   0  -3  11     1202.24     1214.53     20.18 o 
   1  -3  11      403.12      419.00     23.95 o 
   2  -3  11      110.60      113.70     15.23 o 
   3  -3  11       20.53        2.37      8.07 o 
   4  -3  11       43.03       37.20     13.06 o 
   5  -3  11        4.92       15.97     11.86 o 
  -9  -2  11       79.88       91.41     17.37 o 
  -8  -2  11      207.74      203.97     21.48 o 
  -7  -2  11       34.71       45.43      8.48 o 
  -6  -2  11      612.48      612.26     19.85 o 
  -5  -2  11       40.70       43.55      6.09 o 
  -4  -2  11      260.79      275.09     10.58 o 
  -3  -2  11      239.22      236.11      9.61 o 
  -2  -2  11       86.80       80.71     12.52 o 
  -1  -2  11      667.39      648.45     19.43 o 
   0  -2  11        1.13        2.02      3.58 o 
   1  -2  11      504.57      465.14     25.27 o 
   2  -2  11      150.04      143.51     16.69 o 
   3  -2  11       16.42        8.33      8.91 o 
   4  -2  11       87.88       60.14     15.88 o 
   5  -2  11        0.21       -3.14     10.92 o 
  -9  -1  11      279.15      254.42     24.53 o 
  -8  -1  11       33.69       35.03     13.38 o 
  -7  -1  11      136.88      132.85     17.63 o 
  -6  -1  11        0.35        6.22      6.49 o 
  -5  -1  11      709.55      670.70     22.33 o 
  -4  -1  11      101.18       92.58      6.86 o 
  -3  -1  11       22.25       35.58      4.94 o 
  -2  -1  11      366.57      399.60     11.42 o 
  -1  -1  11        5.20        1.99      4.24 o 
   0  -1  11      187.81      185.49      8.86 o 
   1  -1  11      211.21      230.03     18.53 o 
   2  -1  11        7.03        7.32      8.85 o 
   3  -1  11      199.02      185.63     20.87 o 
   4  -1  11        1.22       -2.92      9.14 o 
  -9   0  11      223.37      228.31     24.04 o 
  -8   0  11        3.45       -0.62      9.59 o 
  -7   0  11      277.93      247.73     16.30 o 
  -6   0  11        3.06        4.55      6.17 o 
  -5   0  11      324.75      316.77     18.83 o 
  -4   0  11      127.34      123.63     10.79 o 
  -3   0  11       74.03       88.86     11.81 o 
  -2   0  11       61.23       56.20      7.72 o 
  -1   0  11       70.75       67.06      6.42 o 
   0   0  11      544.39      552.95     14.50 o 
   1   0  11       34.18       42.36      6.73 o 
   2   0  11       76.62       84.64     14.65 o 
   3   0  11        0.15       10.76     10.08 o 
   4   0  11       25.88        6.77     10.79 o 
  -9   1  11      262.48      271.76     25.73 o 
  -8   1  11        2.93       16.84      8.46 o 
  -7   1  11      482.98      477.24     21.26 o 
  -6   1  11     1133.42     1064.78     29.62 o 
  -5   1  11      516.45      519.90     20.13 o 
  -4   1  11      391.74      385.08     19.75 o 
  -3   1  11     2282.47     2189.39     40.03 o 
  -2   1  11      154.13      169.43     11.37 o 
  -1   1  11        4.04       -2.05      4.08 o 
   0   1  11        1.18        0.07      4.22 o 
   1   1  11       11.78       10.51      5.93 o 
   2   1  11      198.83      181.52     19.80 o 
   3   1  11       15.03       12.96     11.41 o 
   4   1  11        1.84       -2.24     11.79 o 
  -9   2  11      407.07      435.64     26.62 o 
  -8   2  11      448.77      495.49     22.52 o 
  -7   2  11        6.67        4.32     14.81 o 
  -6   2  11      422.75      418.80     19.24 o 
  -5   2  11      511.80      567.62     28.09 o 
  -4   2  11        7.14        4.62      5.97 o 
  -3   2  11        2.64        1.15      5.51 o 
  -2   2  11      230.89      246.39     17.34 o 
  -1   2  11      148.56      164.71     11.92 o 
   0   2  11      104.00      107.25     16.42 o 
   1   2  11      644.01      609.94     21.45 o 
   2   2  11      130.58      133.95     18.18 o 
   3   2  11      262.34      248.72     24.95 o 
  -9   3  11       31.33       19.45      9.81 o 
  -8   3  11        0.02       -2.57      7.37 o 
  -7   3  11       19.87       34.13      9.01 o 
  -6   3  11        6.00       14.38      7.66 o 
  -5   3  11       68.59       60.20      9.59 o 
  -4   3  11       45.37       27.59      7.66 o 
  -3   3  11      228.75      238.83     14.28 o 
  -2   3  11      551.74      615.53     39.89 o 
  -1   3  11      100.73       88.55     15.93 o 
   0   3  11       52.96       46.67      8.53 o 
   1   3  11       76.16       94.93     11.08 o 
   2   3  11      338.16      364.75     27.61 o 
   3   3  11       44.74       59.43     16.01 o 
  -9   4  11      110.97      121.61     14.72 o 
  -8   4  11      283.50      274.16     18.39 o 
  -7   4  11       96.34       94.48     12.32 o 
  -6   4  11      449.44      423.92     28.64 o 
  -5   4  11       16.45       17.75      7.81 o 
  -4   4  11        0.17       -1.78      6.44 o 
  -3   4  11       50.49       46.20      9.16 o 
  -2   4  11        9.51        2.69      6.12 o 
  -1   4  11       68.28       59.17      9.22 o 
   0   4  11        1.74        0.05      6.37 o 
   1   4  11      167.64      191.68     14.86 o 
   2   4  11        3.10       -1.04     10.47 o 
  -9   5  11        4.50        5.65      9.30 o 
  -8   5  11       55.43       71.12     15.72 o 
  -7   5  11      120.39       99.64     12.72 o 
  -6   5  11        0.07       -8.30      6.56 o 
  -5   5  11       38.20       27.13     12.78 o 
  -4   5  11       37.14       31.99      8.99 o 
  -3   5  11      226.41      209.34     14.90 o 
  -2   5  11      174.82      185.44     14.69 o 
  -1   5  11        0.22       -4.24      9.69 o 
   0   5  11       52.05       39.76      9.57 o 
   1   5  11       98.39      103.07     18.40 o 
  -8   6  11        8.94        0.83      8.85 o 
  -7   6  11      158.42      176.96     15.77 o 
  -6   6  11      252.78      296.29     28.06 o 
  -5   6  11       49.44       38.49     13.79 o 
  -4   6  11       86.21       73.72     11.52 o 
  -3   6  11       98.97       82.90     11.32 o 
  -2   6  11       20.47       29.95     11.13 o 
  -1   6  11       11.62        7.26     11.79 o 
   0   6  11        7.87       14.80      8.62 o 
  -7   7  11        7.97       13.66      9.22 o 
  -6   7  11      101.64       85.17     12.84 o 
  -5   7  11       64.79       42.58     10.72 o 
  -4   7  11       65.39       28.47      9.54 o 
  -3   7  11      404.68      398.61     20.86 o 
  -2   7  11       23.50       20.48     13.29 o 
  -1   7  11      103.22      114.95     13.82 o 
  -6   8  11       31.78       37.36     15.12 o 
  -5   8  11       23.71       25.98     15.10 o 
  -4   8  11      216.81      231.54     17.79 o 
  -3   8  11        5.04        6.74     12.83 o 
  -1 -14  12        5.79        6.64     13.58 o 
   0 -14  12       15.82       25.57     14.16 o 
   1 -14  12       84.42       74.49     17.89 o 
   2 -14  12       19.50       41.51     16.10 o 
  -3 -13  12       67.14       59.17     17.24 o 
  -2 -13  12       44.60       47.99     16.07 o 
  -1 -13  12      268.02      259.32     25.44 o 
   0 -13  12      367.18      363.75     27.48 o 
   1 -13  12       40.32       26.96     14.32 o 
   2 -13  12       22.21       21.26     13.67 o 
   3 -13  12      107.59       86.94     10.12 o 
   4 -13  12       49.90       45.22      9.20 o 
  -4 -12  12      272.44      329.01     29.75 o 
  -3 -12  12      132.51      139.82     20.93 o 
  -2 -12  12       77.14       86.51     17.21 o 
  -1 -12  12       45.84       67.66     15.94 o 
   0 -12  12       10.10       18.24     12.15 o 
   1 -12  12        5.62       13.61     11.70 o 
   2 -12  12        0.29       -4.13      5.40 o 
   3 -12  12      134.46      139.77     15.62 o 
   4 -12  12      246.03      238.38     41.20 o 
  -5 -11  12      137.50      130.45     22.10 o 
  -4 -11  12      198.54      195.94     23.30 o 
  -3 -11  12        8.80       15.75     12.47 o 
  -2 -11  12        7.59      -11.86     10.11 o 
  -1 -11  12      434.90      422.24     27.74 o 
   0 -11  12      742.16      707.77     34.41 o 
   1 -11  12       84.20       81.46     16.27 o 
   2 -11  12       38.57       40.80      7.51 o 
   3 -11  12      137.06      116.95     10.47 o 
   4 -11  12       85.26       50.89     11.54 o 
   5 -11  12        1.40       12.02      9.20 o 
  -6 -10  12      238.02      246.91     26.67 o 
  -5 -10  12       21.07       40.79     15.81 o 
  -4 -10  12      550.38      535.09     33.08 o 
  -3 -10  12      340.39      330.93     25.47 o 
  -2 -10  12       10.74       12.31     10.60 o 
  -1 -10  12        2.22       -3.92      9.23 o 
   0 -10  12        0.06       -0.03     10.30 o 
   1 -10  12        2.75       -2.93      4.81 o 
   2 -10  12       73.93       40.37     17.79 o 
   3 -10  12      224.93      283.10     17.58 o 
   4 -10  12       94.84       89.59     12.71 o 
   5 -10  12       12.73        4.86      9.11 o 
  -6  -9  12      144.90      164.96     21.90 o 
  -5  -9  12       10.10        9.23     11.28 o 
  -4  -9  12      448.33      462.06     29.03 o 
  -3  -9  12        0.06       -8.23      8.72 o 
  -2  -9  12       12.60        4.47      9.40 o 
  -1  -9  12      108.36       98.50     14.97 o 
   0  -9  12      558.71      598.29     19.99 o 
   1  -9  12       25.07       24.73      6.21 o 
   2  -9  12      355.69      359.74     17.29 o 
   3  -9  12       86.34       91.09     15.60 o 
   4  -9  12        7.95       14.17     12.67 o 
   5  -9  12       27.89       18.34      9.58 o 
  -7  -8  12       30.38       36.32     15.13 o 
  -6  -8  12      174.96      165.41     20.96 o 
  -5  -8  12      286.97      289.87     24.59 o 
  -4  -8  12      131.52      185.47     19.15 o 
  -3  -8  12        5.71        0.71      8.98 o 
  -2  -8  12      174.46      181.55     17.72 o 
  -1  -8  12       11.29       12.93      5.34 o 
   0  -8  12       14.71       22.95      6.43 o 
   1  -8  12      108.72       96.71     12.85 o 
   2  -8  12       82.01       66.59      9.63 o 
   3  -8  12      219.12      205.28     31.82 o 
   4  -8  12       31.13       23.92     15.02 o 
   5  -8  12      112.78      130.23     15.07 o 
  -7  -7  12       22.01       41.09     15.00 o 
  -6  -7  12      161.52      155.95     19.77 o 
  -5  -7  12      194.82      193.44     20.02 o 
  -4  -7  12      165.05      170.70     17.63 o 
  -3  -7  12      632.25      641.41     29.97 o 
  -2  -7  12      157.90      159.47     10.23 o 
  -1  -7  12       75.90       99.67      9.19 o 
   0  -7  12      233.66      299.45     14.46 o 
   1  -7  12      275.34      305.94     21.45 o 
   2  -7  12      424.15      490.31     35.80 o 
   3  -7  12      235.79      222.40     49.69 o 
   4  -7  12        1.34       -2.49      6.87 o 
   5  -7  12        5.45        2.38      8.54 o 
  -8  -6  12       25.52       28.51     15.13 o 
  -7  -6  12      269.29      306.69     25.21 o 
  -6  -6  12      411.86      377.29     25.76 o 
  -5  -6  12      513.82      538.59     29.03 o 
  -4  -6  12       91.91       83.11     13.38 o 
  -3  -6  12       74.81       79.06     12.15 o 
  -2  -6  12      248.95      246.28     11.88 o 
  -1  -6  12      160.14      180.80      8.97 o 
   0  -6  12      133.92      147.29      8.43 o 
   1  -6  12      118.99      109.94     14.81 o 
   2  -6  12       86.78       59.36     13.19 o 
   3  -6  12       42.81       36.00     12.54 o 
   4  -6  12       32.56       33.02      9.23 o 
   5  -6  12       69.46       66.18     12.55 o 
  -8  -5  12      149.07      150.09     20.67 o 
  -7  -5  12      113.94      122.64     17.40 o 
  -6  -5  12      229.08      168.65     18.40 o 
  -5  -5  12      148.38      155.95     16.75 o 
  -4  -5  12      198.41      221.73     17.79 o 
  -3  -5  12      351.92      364.08     13.91 o 
  -2  -5  12      253.40      252.77      9.94 o 
  -1  -5  12      227.72      220.54      9.43 o 
   0  -5  12      285.02      318.98     13.10 o 
   1  -5  12      230.86      229.12     19.28 o 
   2  -5  12      979.32      919.58     38.53 o 
   3  -5  12       59.56       89.66     15.91 o 
   4  -5  12       48.96       63.41     14.87 o 
   5  -5  12       96.49       99.80     19.51 o 
  -8  -4  12       17.14        5.28     11.66 o 
  -7  -4  12      672.99      596.08     30.72 o 
  -6  -4  12      142.02      123.23     15.33 o 
  -5  -4  12      183.62      197.95     17.30 o 
  -4  -4  12       47.38       51.65      8.28 o 
  -3  -4  12        8.41        5.35      3.83 o 
  -2  -4  12     1088.65     1070.04     24.55 o 
  -1  -4  12      839.24      807.04     14.86 o 
   0  -4  12        0.10       -4.47      3.46 o 
   1  -4  12      141.01      155.24     16.95 o 
   2  -4  12      133.03       96.43     15.59 o 
   3  -4  12       24.27        6.90      8.75 o 
   4  -4  12       44.81       58.84     15.88 o 
   5  -4  12       93.10       84.34     18.11 o 
  -9  -3  12       98.67      107.77     18.99 o 
  -8  -3  12       66.27       82.59     16.59 o 
  -7  -3  12       62.08       45.56      8.96 o 
  -6  -3  12       94.88       77.12      9.55 o 
  -5  -3  12      419.43      430.07     16.96 o 
  -4  -3  12       54.37       60.01      6.61 o 
  -3  -3  12      426.79      415.62     11.03 o 
  -2  -3  12       33.45       33.71      4.55 o 
  -1  -3  12      148.78      132.45      7.76 o 
   0  -3  12      183.10      197.18      8.92 o 
   1  -3  12       12.98       22.91      9.66 o 
   2  -3  12      331.24      326.55     24.46 o 
   3  -3  12       27.48       16.36     10.79 o 
   4  -3  12       30.95       31.30     13.61 o 
   5  -3  12       50.84       65.78     18.08 o 
  -9  -2  12      109.73       68.86     16.23 o 
  -8  -2  12       79.25      100.45     17.53 o 
  -7  -2  12      525.56      552.95     31.30 o 
  -6  -2  12      215.75      193.69     20.35 o 
  -5  -2  12       56.35       77.39     15.70 o 
  -4  -2  12       82.14       80.89      6.93 o 
  -3  -2  12       12.70       13.28      3.92 o 
  -2  -2  12     1034.85      978.29     16.45 o 
  -1  -2  12      406.55      446.43     13.16 o 
   0  -2  12      148.85      144.27      8.33 o 
   1  -2  12      165.76      173.87     17.76 o 
   2  -2  12        1.89       13.25     10.01 o 
   3  -2  12       71.49       63.57     15.62 o 
   4  -2  12        4.92       21.97     12.80 o 
  -9  -1  12       85.33       62.86     16.33 o 
  -8  -1  12        0.07       -4.02      9.53 o 
  -7  -1  12      230.72      203.14     15.60 o 
  -6  -1  12       76.69       66.85     10.28 o 
  -5  -1  12        8.11        0.89      6.22 o 
  -4  -1  12      122.23      116.30     10.83 o 
  -3  -1  12       17.08       16.31      9.51 o 
  -2  -1  12       92.73       99.63     12.23 o 
  -1  -1  12      269.85      274.26     11.02 o 
   0  -1  12       27.81       36.87     10.56 o 
   1  -1  12      110.69       97.82     15.26 o 
   2  -1  12      262.18      210.94     21.26 o 
   3  -1  12      121.55      132.10     19.93 o 
   4  -1  12      236.08      253.55     26.86 o 
  -9   0  12      235.66      192.63     23.26 o 
  -8   0  12      727.70      724.16     37.42 o 
  -7   0  12      289.09      269.31     17.35 o 
  -6   0  12       39.59       44.43      9.10 o 
  -5   0  12      718.29      638.74     22.64 o 
  -4   0  12      125.71      133.32     11.41 o 
  -3   0  12      398.10      406.25     17.04 o 
  -2   0  12      204.04      226.09     13.04 o 
  -1   0  12      112.69      110.29      8.16 o 
   0   0  12      582.88      607.95     19.86 o 
   1   0  12      343.28      359.83     24.82 o 
   2   0  12        3.38        3.18      9.43 o 
   3   0  12       19.00       13.03     11.66 o 
   4   0  12        0.61        3.08     11.92 o 
  -9   1  12        3.83        8.61     10.47 o 
  -8   1  12      420.81      444.37     22.32 o 
  -7   1  12      113.51      107.72     12.74 o 
  -6   1  12      191.02      188.07     14.49 o 
  -5   1  12       11.50        5.68      6.72 o 
  -4   1  12       49.95       69.52     10.98 o 
  -3   1  12      230.15      247.49     14.13 o 
  -2   1  12        2.41        0.11      5.60 o 
  -1   1  12      558.59      545.35     15.74 o 
   0   1  12       33.77       42.16      6.60 o 
   1   1  12       15.16        8.49      8.68 o 
   2   1  12       27.07       38.53     13.29 o 
   3   1  12       49.92       61.14     16.56 o 
  -9   2  12       16.68       18.53     10.10 o 
  -8   2  12       27.12       21.42     12.88 o 
  -7   2  12      204.97      182.56     15.67 o 
  -6   2  12       28.81       29.69     10.64 o 
  -5   2  12      384.09      411.84     28.53 o 
  -4   2  12      520.77      517.75     23.65 o 
  -3   2  12      437.96      449.27     34.05 o 
  -2   2  12        4.93        1.21      6.32 o 
  -1   2  12      333.67      321.53     13.07 o 
   0   2  12        0.58       -5.80      4.36 o 
   1   2  12      154.42      200.80     21.84 o 
   2   2  12       48.74       69.76     16.17 o 
  -9   3  12      102.90      100.25     14.43 o 
  -8   3  12      340.01      328.22     21.87 o 
  -7   3  12       33.98       49.69     10.46 o 
  -6   3  12       54.30       65.32     11.92 o 
  -5   3  12        5.59        0.79      6.51 o 
  -4   3  12       62.10       74.76     12.01 o 
  -3   3  12      274.94      291.85     31.87 o 
  -2   3  12      142.16      117.45     19.99 o 
  -1   3  12      169.78      157.94     13.20 o 
   0   3  12       13.14       20.56      7.55 o 
   1   3  12        5.92       -1.10      9.98 o 
  -8   4  12        0.27       -3.16      8.29 o 
  -7   4  12        2.65        8.19      8.05 o 
  -6   4  12       86.32       66.10     10.99 o 
  -5   4  12      481.72      490.00     21.60 o 
  -4   4  12      543.47      567.15     22.48 o 
  -3   4  12        0.47       -1.95      6.36 o 
  -2   4  12       31.12       23.82      8.11 o 
  -1   4  12       43.75       47.16      7.72 o 
   0   4  12      366.47      376.16     19.55 o 
   1   4  12      197.79      163.18     21.48 o 
  -8   5  12      164.72      170.20     16.40 o 
  -7   5  12        9.92       12.85     14.87 o 
  -6   5  12       83.23       84.86     15.49 o 
  -5   5  12       10.49       10.84      8.27 o 
  -4   5  12      124.84      129.71     13.59 o 
  -3   5  12      162.69      173.79     14.46 o 
  -2   5  12       35.24       26.98      8.96 o 
  -1   5  12       73.60       62.11     15.26 o 
   0   5  12       11.85        8.05      8.38 o 
  -7   6  12      101.47      120.82     29.76 o 
  -6   6  12      110.88       88.12     13.01 o 
  -5   6  12      682.15      747.43     28.03 o 
  -4   6  12        9.01        7.70      8.36 o 
  -3   6  12      219.69      238.61     17.06 o 
  -2   6  12      285.07      308.88     18.75 o 
  -1   6  12       18.41       14.82      9.48 o 
  -6   7  12      109.27      109.63     16.07 o 
  -5   7  12        5.31        1.30      8.33 o 
  -4   7  12      252.59      187.25     16.60 o 
  -3   7  12        0.01        3.24      8.18 o 
   0 -14  13       11.72        0.91     13.25 o 
   1 -14  13       94.58      105.50     19.73 o 
  -2 -13  13       34.24       39.53     15.20 o 
  -1 -13  13        2.77       24.11     14.42 o 
   0 -13  13       75.76       75.40     18.05 o 
   1 -13  13       85.65       82.08     18.08 o 
   2 -13  13       44.43       56.80     17.11 o 
   3 -13  13       19.15       34.45      8.33 o 
  -4 -12  13       11.44       15.16     13.93 o 
  -3 -12  13      136.97      156.99     21.90 o 
  -2 -12  13      394.46      335.50     27.22 o 
  -1 -12  13       11.55       24.33     13.93 o 
   0 -12  13       42.26       45.62     15.03 o 
   1 -12  13        2.31        3.99     13.12 o 
   2 -12  13        0.12       10.28      9.22 o 
   3 -12  13       12.79       11.90      8.53 o 
   4 -12  13       71.28       84.86     13.90 o 
  -5 -11  13       25.28       55.28     17.72 o 
  -4 -11  13        7.31       -5.67     13.45 o 
  -3 -11  13       23.81       20.35     13.12 o 
  -2 -11  13       69.25       69.70     16.69 o 
  -1 -11  13       45.46       45.30     14.74 o 
   0 -11  13       42.96       35.32     13.61 o 
   1 -11  13      241.26      278.24     24.40 o 
   2 -11  13       52.16       58.94      8.82 o 
   3 -11  13      115.31      110.39     10.83 o 
   4 -11  13      318.72      319.38     31.24 o 
  -5 -10  13        9.46      -13.64     11.50 o 
  -4 -10  13        0.32       -9.36     11.41 o 
  -3 -10  13      158.33      197.85     21.32 o 
  -2 -10  13      327.32      400.53     27.32 o 
  -1 -10  13        4.32        3.76     10.34 o 
   0 -10  13      233.85      251.22     22.94 o 
   1 -10  13       90.53      101.40     11.16 o 
   2 -10  13        0.23        2.35      5.65 o 
   3 -10  13       27.91       35.77     10.22 o 
   4 -10  13       51.87       54.52     12.12 o 
  -6  -9  13       11.94       -4.93     12.47 o 
  -5  -9  13       81.33       80.84     18.24 o 
  -4  -9  13       16.01       20.09     11.86 o 
  -3  -9  13       11.92       14.94     11.21 o 
  -2  -9  13       26.58       10.89     10.47 o 
  -1  -9  13       64.23       61.31     13.48 o 
   0  -9  13       46.39       44.36      8.21 o 
   1  -9  13       85.43      102.13     17.69 o 
   2  -9  13       23.64       21.56      8.10 o 
   3  -9  13      147.01      153.53     14.43 o 
   4  -9  13      321.60      349.40     39.32 o 
   5  -9  13       38.89       48.76     12.11 o 
  -7  -8  13       40.72       35.48     16.07 o 
  -6  -8  13       45.47       41.02     15.36 o 
  -5  -8  13      101.14       90.27     16.88 o 
  -4  -8  13       27.98       19.15     11.50 o 
  -3  -8  13      424.48      414.88     25.63 o 
  -2  -8  13        1.03        7.74     10.08 o 
  -1  -8  13       41.36       62.20     10.38 o 
   0  -8  13      381.53      411.03     17.37 o 
   1  -8  13       79.19       90.67     10.63 o 
   2  -8  13       18.22       26.76     10.43 o 
   3  -8  13        5.05       12.53      7.97 o 
   4  -8  13       36.33       21.35      8.85 o 
   5  -8  13       90.42       52.37     12.31 o 
  -7  -7  13      213.13      201.54     23.82 o 
  -6  -7  13       63.03       68.01     15.97 o 
  -5  -7  13       79.15       80.36     15.07 o 
  -4  -7  13      186.21      255.04     20.96 o 
  -3  -7  13      164.35      198.72     18.37 o 
  -2  -7  13       60.45       72.14      8.29 o 
  -1  -7  13        1.73        2.41      4.17 o 
   0  -7  13      104.55      109.56     10.57 o 
   1  -7  13      211.41      216.93     19.99 o 
   2  -7  13        0.01       -2.37      7.36 o 
   3  -7  13      102.53      107.09     17.89 o 
   4  -7  13       87.39      108.42     19.86 o 
   5  -7  13        5.78       16.43     12.96 o 
  -7  -6  13       73.44       95.62     17.56 o 
  -6  -6  13       18.52       18.63     12.09 o 
  -5  -6  13      252.29      238.06     20.93 o 
  -4  -6  13      192.94      238.42     19.83 o 
  -3  -6  13        4.16       -0.39      8.88 o 
  -2  -6  13        1.80        1.73      3.83 o 
  -1  -6  13      123.54      134.27      8.28 o 
   0  -6  13     1693.15     1732.09     39.82 o 
   1  -6  13        0.93       -4.44      7.39 o 
   2  -6  13      123.55      123.74     17.66 o 
   3  -6  13      103.25      114.06     18.02 o 
   4  -6  13        0.55        7.19     10.37 o 
   5  -6  13        1.52       11.08     11.05 o 
  -8  -5  13      122.55      117.36     19.34 o 
  -7  -5  13       37.57       55.73     14.61 o 
  -6  -5  13       74.49       66.75     14.16 o 
  -5  -5  13       11.68        7.48      9.27 o 
  -4  -5  13      374.76      379.01     22.71 o 
  -3  -5  13      314.12      292.02     15.40 o 
  -2  -5  13        0.16        0.99      4.06 o 
  -1  -5  13       74.28       66.30      6.64 o 
   0  -5  13      188.55      199.15     18.44 o 
   1  -5  13       41.25       22.91      9.49 o 
   2  -5  13        1.05       -9.72      6.48 o 
   3  -5  13       93.43       97.14     17.98 o 
   4  -5  13       21.25       32.66     14.03 o 
  -8  -4  13       87.37      100.80     18.02 o 
  -7  -4  13      194.81      194.21     14.66 o 
  -6  -4  13      307.98      315.72     16.61 o 
  -5  -4  13      158.28      163.72     11.99 o 
  -4  -4  13        2.30        0.25      4.00 o 
  -3  -4  13      434.60      401.21     12.89 o 
  -2  -4  13      217.02      217.85     12.12 o 
  -1  -4  13       22.58       33.82      6.21 o 
   0  -4  13        0.75       -4.15      6.35 o 
   1  -4  13       20.58        3.27      7.29 o 
   2  -4  13       14.73       23.88     11.34 o 
   3  -4  13        3.85        7.13      9.56 o 
   4  -4  13       89.44       74.23     17.98 o 
  -8  -3  13       37.86       31.27     13.48 o 
  -7  -3  13       55.35       36.94     13.41 o 
  -6  -3  13      253.27      227.59     21.74 o 
  -5  -3  13      219.84      204.69     19.57 o 
  -4  -3  13      713.96      699.37     14.98 o 
  -3  -3  13       12.67       22.66      7.68 o 
  -2  -3  13      151.93      138.97     11.00 o 
  -1  -3  13       25.57       21.65      5.98 o 
   0  -3  13       79.72       93.71     14.19 o 
   1  -3  13      125.66      101.03     15.39 o 
   2  -3  13        0.99       11.21      9.69 o 
   3  -3  13       37.29       16.20     11.73 o 
   4  -3  13       31.94       26.44     14.84 o 
  -8  -2  13        1.83        4.89     10.95 o 
  -7  -2  13      145.20      131.39     18.96 o 
  -6  -2  13       78.58       88.46     11.58 o 
  -5  -2  13       35.67       35.31      8.56 o 
  -4  -2  13      190.33      193.12     13.61 o 
  -3  -2  13      186.47      186.66     10.19 o 
  -2  -2  13        1.03       -1.90      4.36 o 
  -1  -2  13      146.32      143.17      8.69 o 
   0  -2  13      172.21      175.88     18.40 o 
   1  -2  13        0.37        1.36      8.07 o 
   2  -2  13      814.13      779.41     38.62 o 
   3  -2  13      384.33      381.60     28.84 o 
   4  -2  13       17.86       12.57     12.80 o 
  -9  -1  13      103.01       97.27     19.51 o 
  -8  -1  13        6.51       15.23     11.73 o 
  -7  -1  13      197.29      198.99     15.94 o 
  -6  -1  13      265.15      245.96     19.47 o 
  -5  -1  13       99.49      111.15     14.05 o 
  -4  -1  13       39.56       48.42      8.83 o 
  -3  -1  13      212.47      228.50     23.14 o 
  -2  -1  13       91.06       97.88      8.02 o 
  -1  -1  13      246.08      262.22     12.97 o 
   0  -1  13       36.78       51.10     12.73 o 
   1  -1  13       13.58       26.99     11.28 o 
   2  -1  13       10.23       13.12     10.47 o 
   3  -1  13       19.92       23.95     13.12 o 
  -9   0  13       10.16        0.97     12.02 o 
  -8   0  13       79.29       98.24     13.45 o 
  -7   0  13      143.27      155.46     35.55 o 
  -6   0  13        7.44       12.47      8.17 o 
  -5   0  13      185.22      187.90     16.25 o 
  -4   0  13       39.36       53.12      9.15 o 
  -3   0  13      129.91      121.12     25.99 o 
  -2   0  13       16.41       10.55      7.93 o 
  -1   0  13      105.57      113.11      8.72 o 
   0   0  13        1.00        0.68      7.97 o 
   1   0  13      108.93       97.99     16.30 o 
   2   0  13      294.60      295.96     26.18 o 
   3   0  13       54.78       33.15     14.22 o 
  -9   1  13       85.52       79.96     13.65 o 
  -8   1  13       38.67       49.46     11.35 o 
  -7   1  13      153.91      169.45     15.10 o 
  -6   1  13      313.31      324.27     18.35 o 
  -5   1  13        5.83        6.61      7.03 o 
  -4   1  13       82.58      102.22     11.45 o 
  -3   1  13        0.07        0.30      6.50 o 
  -2   1  13       37.03       34.73      9.70 o 
  -1   1  13      395.89      424.09     14.89 o 
   0   1  13        1.69        0.75      8.23 o 
   1   1  13       14.62        6.03     10.21 o 
   2   1  13        7.84       31.75     13.67 o 
  -8   2  13       16.18       17.73      9.18 o 
  -7   2  13       16.47       18.41      8.65 o 
  -6   2  13       28.36       19.21      8.70 o 
  -5   2  13       16.93       10.46      7.75 o 
  -4   2  13       39.98       34.98      8.88 o 
  -3   2  13      324.71      344.23     17.76 o 
  -2   2  13        1.13       10.76      5.58 o 
  -1   2  13      266.44      245.73     12.38 o 
   0   2  13        5.01        4.93      8.55 o 
   1   2  13      105.99      100.22     18.37 o 
   2   2  13      190.69      171.99     22.58 o 
  -8   3  13        0.03       13.48      8.96 o 
  -7   3  13      358.13      321.35     19.80 o 
  -6   3  13      245.42      260.34     17.75 o 
  -5   3  13        1.64       11.32      8.00 o 
  -4   3  13       74.35       67.88     11.49 o 
  -3   3  13      131.61      144.38     13.25 o 
  -2   3  13      171.41      201.22     21.58 o 
  -1   3  13       39.25       31.58      7.06 o 
   0   3  13       28.38       36.23     12.93 o 
   1   3  13      116.87      141.37     21.35 o 
  -8   4  13       21.34       27.72     10.65 o 
  -7   4  13       40.82       42.69     10.98 o 
  -6   4  13        9.74        4.08      7.94 o 
  -5   4  13        6.28       12.03      8.75 o 
  -4   4  13        0.99        8.08      8.28 o 
  -3   4  13       73.80       76.24     11.40 o 
  -2   4  13        0.04       -6.57      6.91 o 
  -1   4  13      109.37      140.63     14.07 o 
   0   4  13      203.22      202.71     23.46 o 
  -7   5  13      215.37      224.02     18.22 o 
  -6   5  13       23.20       29.43     11.29 o 
  -5   5  13      242.32      337.98     20.24 o 
  -4   5  13      228.33      234.03     17.27 o 
  -3   5  13       39.34       22.51      9.65 o 
  -2   5  13        0.52       -5.02      7.71 o 
  -1   5  13        2.34       -3.80      7.65 o 
  -6   6  13        0.19       -5.05      8.89 o 
  -5   6  13        0.26       -2.99      8.52 o 
  -4   6  13       20.59       13.34      9.55 o 
  -3   6  13      143.39      169.25     25.73 o 
  -1 -13  14       18.56       36.55     15.55 o 
   0 -13  14        1.02        7.03     13.90 o 
   1 -13  14        9.12       -1.85     12.25 o 
  -3 -12  14        4.02        5.44     13.35 o 
  -2 -12  14        3.13       -0.49     13.16 o 
  -1 -12  14       59.23       56.87     16.85 o 
   0 -12  14       80.22       77.22     17.37 o 
   1 -12  14      161.64      163.54     21.94 o 
   2 -12  14      160.59      130.61     21.13 o 
   3 -12  14        5.98       -0.24      7.18 o 
  -4 -11  14       82.04       75.04     19.02 o 
  -3 -11  14        0.07        3.92     12.25 o 
  -2 -11  14      202.59      215.54     23.07 o 
  -1 -11  14       43.69       50.84     15.23 o 
   0 -11  14       17.75       20.32     12.93 o 
   1 -11  14       72.47       96.88     18.79 o 
   2 -11  14       30.41       13.81      9.05 o 
   3 -11  14       94.71       76.90     10.39 o 
  -5 -10  14        7.53       19.57     14.74 o 
  -4 -10  14        1.22        2.95     12.28 o 
  -3 -10  14        9.33       -2.11     10.73 o 
  -2 -10  14       34.43       28.51     13.38 o 
  -1 -10  14      141.35       99.12     16.98 o 
   0 -10  14       70.11       74.40     16.01 o 
   1 -10  14      158.41      174.62     17.40 o 
   2 -10  14      231.73      245.03     16.95 o 
   3 -10  14      186.35      173.09     35.76 o 
  -6  -9  14        3.31       -1.46     12.70 o 
  -5  -9  14      206.57      228.73     24.89 o 
  -4  -9  14       77.87       36.97     13.80 o 
  -3  -9  14       12.57       -3.24     10.69 o 
  -2  -9  14      564.37      571.35     31.72 o 
  -1  -9  14      215.54      204.62     20.51 o 
   0  -9  14      117.17      126.65     11.79 o 
   1  -9  14       48.18       69.30     10.68 o 
   2  -9  14      228.14      238.22     23.59 o 
   3  -9  14      294.54      302.83     27.25 o 
   4  -9  14       14.87        6.19      9.67 o 
  -6  -8  14       57.48       57.51     16.62 o 
  -5  -8  14       57.84       63.64     16.04 o 
  -4  -8  14        4.03       12.15     10.76 o 
  -3  -8  14        7.22        6.67     10.04 o 
  -2  -8  14       44.29       34.09     12.96 o 
  -1  -8  14       18.60       15.61      6.67 o 
   0  -8  14      104.32      100.16     13.58 o 
   1  -8  14      161.19      194.99     14.61 o 
   2  -8  14      669.24      773.32     38.17 o 
   3  -8  14        0.21       10.56     10.92 o 
   4  -8  14       97.60       99.80     19.41 o 
  -7  -7  14      136.04      152.36     20.67 o 
  -6  -7  14      136.77      145.45     20.38 o 
  -5  -7  14       90.68       89.30     16.23 o 
  -4  -7  14        1.42        6.45     10.04 o 
  -3  -7  14      686.77      720.57     33.47 o 
  -2  -7  14      489.16      506.58     15.30 o 
  -1  -7  14      181.86      192.15     13.10 o 
   0  -7  14       28.50       31.53     12.62 o 
   1  -7  14      127.50      142.51     18.31 o 
   2  -7  14       35.42       33.28     12.60 o 
   3  -7  14       27.41       24.33     11.83 o 
   4  -7  14       56.23       52.27     16.33 o 
  -7  -6  14        2.22       -9.88     11.34 o 
  -6  -6  14      291.12      348.29     26.12 o 
  -5  -6  14      325.90      285.30     22.36 o 
  -4  -6  14        0.14       13.12      9.88 o 
  -3  -6  14        7.16        1.74      4.99 o 
  -2  -6  14       35.07       31.24      5.86 o 
  -1  -6  14       86.30       88.48     14.68 o 
   0  -6  14      488.48      510.21     36.99 o 
   1  -6  14        5.60        0.00      8.26 o 
   2  -6  14       35.15       64.16     15.42 o 
   3  -6  14        6.88       10.53     11.08 o 
   4  -6  14        5.99       11.11     11.34 o 
  -6  -5  14        2.93        9.60      7.91 o 
  -5  -5  14      514.91      481.21     31.80 o 
  -4  -5  14       33.21       31.21      7.61 o 
  -3  -5  14       18.03       20.09      8.25 o 
  -2  -5  14      291.08      299.39     11.88 o 
  -1  -5  14       86.77       81.85      9.59 o 
   0  -5  14      373.28      427.13     18.42 o 
   1  -5  14        8.06       25.01     11.31 o 
   2  -5  14       20.01       34.12     12.83 o 
   3  -5  14        0.08       -5.57      9.95 o 
   4  -5  14       28.33       11.99     13.16 o 
  -8  -4  14       35.23       17.27     13.45 o 
  -7  -4  14      420.58      402.34     29.52 o 
  -6  -4  14      171.14      163.63     19.83 o 
  -5  -4  14       12.46        9.07      9.92 o 
  -4  -4  14      241.57      217.36     11.40 o 
  -3  -4  14       88.76       96.84      8.02 o 
  -2  -4  14      190.81      182.20      8.56 o 
  -1  -4  14      301.07      289.45     11.58 o 
   0  -4  14      231.83      234.27     21.35 o 
   1  -4  14       11.29        8.72      8.88 o 
   2  -4  14       81.21       92.18     16.65 o 
   3  -4  14      128.35      100.03     18.92 o 
  -8  -3  14       60.72       54.57     16.17 o 
  -7  -3  14      212.69      193.60     22.07 o 
  -6  -3  14      131.03      145.68     19.09 o 
  -5  -3  14      177.69      183.10     20.17 o 
  -4  -3  14      111.69      107.18     17.69 o 
  -3  -3  14      254.06      214.78     28.32 o 
  -2  -3  14      231.77      223.29     12.27 o 
  -1  -3  14       96.42       95.35      6.82 o 
   0  -3  14      429.12      383.52     25.82 o 
   1  -3  14      356.65      327.56     24.69 o 
   2  -3  14        0.87       -3.76      8.91 o 
   3  -3  14        2.68       -9.85      8.98 o 
  -8  -2  14      153.54      120.73     19.99 o 
  -7  -2  14        5.20        5.12     10.34 o 
  -6  -2  14      595.40      608.62     33.34 o 
  -5  -2  14       40.59       56.12      9.98 o 
  -4  -2  14      102.69      109.25      8.99 o 
  -3  -2  14      254.01      283.15     12.45 o 
  -2  -2  14       65.37       80.27      7.97 o 
  -1  -2  14       11.54        7.78      5.17 o 
   0  -2  14        6.98        8.78      8.75 o 
   1  -2  14      194.97      178.38     20.48 o 
   2  -2  14        2.12        4.37      9.04 o 
   3  -2  14        3.37      -12.41      9.56 o 
  -8  -1  14       40.67       35.06     14.74 o 
  -7  -1  14       40.11       39.25     10.61 o 
  -6  -1  14       57.22       56.39     10.53 o 
  -5  -1  14       46.67       43.03     12.46 o 
  -4  -1  14       30.04       36.74      8.83 o 
  -3  -1  14      107.37      110.90      9.10 o 
  -2  -1  14      112.68       91.99      8.53 o 
  -1  -1  14       81.87       96.57      8.57 o 
   0  -1  14      337.08      362.88     25.86 o 
   1  -1  14      261.42      253.65     24.04 o 
   2  -1  14        7.61       12.70     11.34 o 
  -8   0  14       93.18       95.38     14.07 o 
  -7   0  14       11.72       15.77      9.10 o 
  -6   0  14       55.98       52.22     10.45 o 
  -5   0  14       13.15       12.92     16.38 o 
  -4   0  14        2.48       10.40      7.52 o 
  -3   0  14      835.36      858.59     21.41 o 
  -2   0  14       47.29       48.41      7.40 o 
  -1   0  14       83.14       74.72      8.01 o 
   0   0  14        1.55        3.66      9.07 o 
   1   0  14        2.57       13.84     11.21 o 
   2   0  14       12.19      -14.19      9.46 o 
  -8   1  14       15.56       -1.49      8.96 o 
  -7   1  14       48.44       32.01     21.69 o 
  -6   1  14       42.56       40.27     10.33 o 
  -5   1  14      203.10      205.80     15.30 o 
  -4   1  14        0.86       -0.88      6.86 o 
  -3   1  14        0.79       -0.87      7.05 o 
  -2   1  14       61.54       71.07     10.62 o 
  -1   1  14      157.79      150.38     10.40 o 
   0   1  14      103.53      106.80     17.69 o 
  -8   2  14      243.24      200.66     17.54 o 
  -7   2  14       14.97       17.84      9.52 o 
  -6   2  14        6.97        3.74     12.70 o 
  -5   2  14       45.76       47.24     10.31 o 
  -4   2  14      680.95      731.86     26.16 o 
  -3   2  14       86.47       78.36     11.13 o 
  -2   2  14       13.59       12.21      5.85 o 
  -1   2  14      133.09      123.27     14.88 o 
   0   2  14        3.12        9.88     10.24 o 
  -7   3  14      147.85      143.20     15.66 o 
  -6   3  14        0.05       -3.33      8.26 o 
  -5   3  14      276.72      304.83     18.85 o 
  -4   3  14       10.39       10.03      8.46 o 
  -3   3  14      173.02      193.73     15.70 o 
  -2   3  14      194.96      205.90     12.70 o 
  -1   3  14        2.28        9.13      6.67 o 
  -7   4  14      101.91      100.50     22.57 o 
  -6   4  14      395.40      445.96     25.57 o 
  -5   4  14       89.82      109.19     18.47 o 
  -4   4  14       48.94       48.80     11.33 o 
  -3   4  14        0.02        7.31      8.24 o 
  -2   4  14      145.55      155.64     12.08 o 
  -5   5  14      197.10      201.33     17.74 o 
  -4   5  14        0.68        3.38      8.82 o 
  -2 -12  15       36.98       44.94     16.23 o 
  -1 -12  15       42.99       41.05     16.33 o 
   0 -12  15       74.81       85.19     19.18 o 
   1 -12  15        0.73        7.52     15.10 o 
  -3 -11  15       62.50       85.54     18.96 o 
  -2 -11  15        0.11       22.36     13.74 o 
  -1 -11  15        7.51       34.12     15.16 o 
   0 -11  15      200.71      219.07     24.27 o 
   1 -11  15       18.61       -1.20     14.00 o 
   2 -11  15       17.90       10.01      8.95 o 
  -4 -10  15      168.35      177.40     22.26 o 
  -3 -10  15      140.45      175.78     21.26 o 
  -2 -10  15       29.21       15.29     13.41 o 
  -1 -10  15       22.80       42.51     15.03 o 
   0 -10  15        4.74       -1.33     11.41 o 
   1 -10  15       31.33       30.15      9.67 o 
   2 -10  15       25.01       12.86      9.05 o 
  -5  -9  15       61.05       68.98     17.53 o 
  -4  -9  15       34.86       29.19     13.58 o 
  -3  -9  15       66.27       93.48     17.04 o 
  -2  -9  15       18.92       46.04     14.68 o 
  -1  -9  15      118.44      129.09     19.12 o 
   0  -9  15      603.58      633.62     65.27 o 
   1  -9  15        3.98        0.22      7.66 o 
   2  -9  15      114.53      134.23     24.24 o 
   3  -9  15      196.52      229.38     25.95 o 
  -6  -8  15       68.01       71.61     18.02 o 
  -5  -8  15       84.68       83.79     17.04 o 
  -4  -8  15      316.84      358.01     26.34 o 
  -3  -8  15      322.82      323.64     24.53 o 
  -2  -8  15        1.48       -1.03      7.03 o 
  -1  -8  15        6.19       11.39      6.91 o 
   0  -8  15      150.77      133.94     12.99 o 
   1  -8  15      172.28      169.35     14.65 o 
   2  -8  15        1.55        9.30     10.30 o 
   3  -8  15      284.01      361.71     29.23 o 
  -6  -7  15       57.54       45.23     14.68 o 
  -5  -7  15        3.53        2.17      9.88 o 
  -4  -7  15        0.08       -0.75     10.21 o 
  -3  -7  15       25.09       21.27      7.89 o 
  -2  -7  15       13.55       10.91      5.28 o 
  -1  -7  15       31.87       32.04      8.04 o 
   0  -7  15       83.53       77.02     10.79 o 
   1  -7  15       35.28       38.62     13.45 o 
   2  -7  15       14.57       14.42     11.57 o 
   3  -7  15       32.90       36.74     14.35 o 
  -6  -6  15        0.12        6.19      8.06 o 
  -5  -6  15      107.22      115.09     12.28 o 
  -4  -6  15      429.80      455.49     28.21 o 
  -3  -6  15       38.20       44.90      8.51 o 
  -2  -6  15      206.23      195.38     10.71 o 
  -1  -6  15        7.84       14.23      7.16 o 
   0  -6  15       36.15       35.18      8.81 o 
   1  -6  15       10.68       17.27     11.05 o 
   2  -6  15       37.83       20.35     12.41 o 
   3  -6  15        7.61        0.71     11.50 o 
  -7  -5  15        1.48       -1.20     11.31 o 
  -6  -5  15       48.55       40.89     13.64 o 
  -5  -5  15       46.80       50.39     14.19 o 
  -4  -5  15       66.87       63.38     15.31 o 
  -3  -5  15      206.69      168.51     14.35 o 
  -2  -5  15        5.94        0.88      8.72 o 
  -1  -5  15       86.61      101.08     17.43 o 
   0  -5  15      214.96      211.64     14.62 o 
   1  -5  15       10.85       13.41     10.98 o 
   2  -5  15      169.77      147.40     20.54 o 
   3  -5  15       44.75       23.72     12.77 o 
  -7  -4  15       74.02       58.07     16.56 o 
  -6  -4  15      110.48      108.13     18.15 o 
  -5  -4  15      302.80      326.23     25.21 o 
  -4  -4  15       41.87       43.03      8.43 o 
  -3  -4  15       91.27       57.01     10.21 o 
  -2  -4  15      184.44      199.50     11.79 o 
  -1  -4  15      479.10      565.10     30.69 o 
   0  -4  15       37.48       27.57     11.21 o 
   1  -4  15        1.13        2.24      9.36 o 
   2  -4  15        2.30       -9.85      9.79 o 
  -7  -3  15       10.26       17.66     12.96 o 
  -6  -3  15        2.51       12.41     11.24 o 
  -5  -3  15      159.59      168.02     11.04 o 
  -4  -3  15        0.65       -1.66      5.09 o 
  -3  -3  15        0.43       -1.04      5.26 o 
  -2  -3  15        8.00        8.69      5.54 o 
  -1  -3  15        6.49       10.17      8.68 o 
   0  -3  15       46.94       82.76     15.49 o 
   1  -3  15       34.60       28.87     12.57 o 
   2  -3  15      251.59      219.69     24.63 o 
  -7  -2  15      298.66      275.68     26.21 o 
  -6  -2  15        4.02        8.95      8.69 o 
  -5  -2  15        0.86       -0.20      7.29 o 
  -4  -2  15        0.26       -2.58      4.73 o 
  -3  -2  15       18.15       18.01      6.25 o 
  -2  -2  15      147.58      148.06     10.26 o 
  -1  -2  15      164.91      188.74     20.80 o 
   0  -2  15        1.36        2.92      8.42 o 
   1  -2  15        9.06       17.72     12.05 o 
   2  -2  15       16.31       33.54     14.06 o 
  -7  -1  15      279.01      235.89     18.23 o 
  -6  -1  15      209.17      240.31     17.35 o 
  -5  -1  15      257.55      258.49     21.43 o 
  -4  -1  15       27.02       27.44      6.82 o 
  -3  -1  15        0.17       -1.47      6.52 o 
  -2  -1  15       30.99       30.46      6.77 o 
  -1  -1  15        2.90       -1.98      8.23 o 
   0  -1  15        0.86       -5.74      8.62 o 
   1  -1  15       70.02       40.44     13.93 o 
  -7   0  15        9.75        8.93     13.72 o 
  -6   0  15        0.11      -10.19      7.79 o 
  -5   0  15       16.98        9.92      8.62 o 
  -4   0  15        4.59       -5.58      8.76 o 
  -3   0  15       44.23       40.45      7.44 o 
  -2   0  15      495.66      604.84     23.44 o 
  -1   0  15      126.94      139.62     19.41 o 
   0   0  15       57.65       57.09     15.42 o 
   1   0  15      316.07      381.41     30.52 o 
  -7   1  15       13.32        8.06      9.49 o 
  -6   1  15      109.31       87.84     13.09 o 
  -5   1  15       29.45       25.84      9.65 o 
  -4   1  15       69.74       70.82     11.68 o 
  -3   1  15       36.35       38.28      8.15 o 
  -2   1  15        0.05       -0.85      5.87 o 
  -1   1  15       29.13       33.28     12.28 o 
   0   1  15        1.09       10.21     10.01 o 
  -7   2  15       74.09       55.83     11.97 o 
  -6   2  15       16.69        1.13      8.92 o 
  -5   2  15      250.33      264.78     25.40 o 
  -4   2  15      148.47      145.28     14.34 o 
  -3   2  15        1.73       -4.60      5.73 o 
  -2   2  15       40.70       15.92      6.75 o 
  -1   2  15       71.98       59.04     15.75 o 
  -6   3  15       46.61       71.97     12.90 o 
  -5   3  15        3.95        4.03      8.99 o 
  -4   3  15       77.35       87.15     16.09 o 
  -3   3  15      102.89      106.98     11.01 o 
  -2   3  15       20.61       15.48      7.02 o 
  -2 -11  16        8.82        4.93     13.38 o 
  -1 -11  16       56.14       84.73     18.60 o 
   0 -11  16        4.78        3.31     13.67 o 
  -3 -10  16      273.65      285.40     26.41 o 
  -2 -10  16      216.22      252.67     25.11 o 
  -1 -10  16        3.97       -9.46     11.63 o 
   0 -10  16       65.04       64.25     16.91 o 
   1 -10  16       75.60       79.55     18.92 o 
  -4  -9  16       46.82       36.42     15.55 o 
  -3  -9  16        6.42       10.30     13.38 o 
  -2  -9  16      112.52      100.54     18.24 o 
  -1  -9  16      337.59      355.52     27.83 o 
   0  -9  16       17.23       12.30      8.36 o 
   1  -9  16      306.52      327.16     43.61 o 
  -5  -8  16        0.29      -11.79     11.96 o 
  -4  -8  16       20.50       29.03     14.00 o 
  -3  -8  16       55.07       58.97     10.65 o 
  -2  -8  16       34.90       23.07     13.64 o 
  -1  -8  16       58.47       46.97      9.76 o 
   0  -8  16       80.76       71.88     22.65 o 
   1  -8  16       57.07       57.86     11.59 o 
   2  -8  16      133.28      191.60     23.82 o 
  -6  -7  16      267.31      270.07     26.67 o 
  -5  -7  16       10.08       17.64     15.07 o 
  -4  -7  16        5.21       -3.87      7.08 o 
  -3  -7  16      113.09      127.32     31.01 o 
  -2  -7  16        3.36       -7.13     10.63 o 
  -1  -7  16       46.31       56.29      9.92 o 
   0  -7  16        6.58       -6.68      6.66 o 
   1  -7  16       33.46       22.07     20.24 o 
   2  -7  16       14.98        7.26     12.60 o 
  -6  -6  16       66.01       55.70     15.97 o 
  -5  -6  16       35.12       27.32     13.71 o 
  -4  -6  16        0.33        3.76      9.46 o 
  -3  -6  16       21.51       36.48      9.06 o 
  -2  -6  16       22.28       23.37     10.32 o 
  -1  -6  16        4.53       15.75      7.97 o 
   0  -6  16      469.68      527.71     33.50 o 
   1  -6  16       90.43      104.98     18.63 o 
   2  -6  16        0.86       -3.27     10.76 o 
  -6  -5  16      133.41      130.19     19.77 o 
  -5  -5  16       10.39       11.31     10.73 o 
  -4  -5  16      525.61      602.04     33.12 o 
  -3  -5  16      121.58      116.14     17.50 o 
  -2  -5  16        1.03        9.20      9.14 o 
  -1  -5  16       45.40       72.42     15.00 o 
   0  -5  16        0.27       -5.01     10.09 o 
   1  -5  16       59.13       79.84     17.37 o 
  -6  -4  16       11.28       12.44     12.67 o 
  -5  -4  16        6.16      -11.47      9.56 o 
  -4  -4  16        0.24        1.48      6.62 o 
  -3  -4  16       14.03       17.09      6.15 o 
  -2  -4  16       27.19       24.14     11.05 o 
  -1  -4  16      527.52      569.31     32.63 o 
   0  -4  16        3.37       -2.95      9.04 o 
   1  -4  16        6.82       12.99     11.21 o 
  -7  -3  16       25.67       12.64     12.86 o 
  -6  -3  16        0.93       -8.91     10.04 o 
  -5  -3  16       13.84       25.31      7.11 o 
  -4  -3  16      267.89      290.94     16.75 o 
  -3  -3  16      285.56      305.92     14.31 o 
  -2  -3  16        2.02        2.75      9.53 o 
  -1  -3  16      134.60      130.00     18.60 o 
   0  -3  16        0.11       -8.98      8.13 o 
   1  -3  16       31.22        5.38     10.37 o 
  -7  -2  16        0.18        8.00     12.25 o 
  -6  -2  16        5.66        1.49      8.39 o 
  -5  -2  16        1.40        3.97      6.18 o 
  -4  -2  16        0.68       -0.61      6.06 o 
  -3  -2  16        0.52        1.33      5.59 o 
  -2  -2  16        0.56       -0.26      8.17 o 
  -1  -2  16       10.15       21.39     11.21 o 
   0  -2  16      207.36      171.08     21.58 o 
  -7  -1  16       41.65       41.91     11.96 o 
  -6  -1  16        4.76        1.66      9.01 o 
  -5  -1  16       87.09       89.53     15.75 o 
  -4  -1  16      470.39      544.47     22.72 o 
  -3  -1  16      197.16      239.63     29.91 o 
  -2  -1  16       59.36       50.52     13.87 o 
  -1  -1  16      223.63      252.03     25.08 o 
   0  -1  16       54.29       52.72     15.97 o 
  -6   0  16       18.62        8.60      9.31 o 
  -5   0  16       26.47       16.24     10.56 o 
  -4   0  16       12.41       10.88      6.69 o 
  -3   0  16       44.85       27.70      7.24 o 
  -2   0  16        8.96        7.55     10.27 o 
  -1   0  16       20.35       35.42     13.90 o 
  -6   1  16       39.56       42.66     12.07 o 
  -5   1  16       34.77       19.43     17.56 o 
  -4   1  16       57.21       41.72      8.58 o 
  -3   1  16        4.82       12.41      7.12 o 
  -2   1  16       27.54       18.53     12.28 o 
  -4   2  16       10.60       11.93     13.45 o 
  -3  -9  17        0.05        9.85     13.09 o 
  -2  -9  17        2.18       -3.89     12.73 o 
  -1  -9  17       58.42       37.62     15.62 o 
   0  -9  17      106.88      120.70     15.00 o 
  -4  -8  17        1.02       -2.37      8.38 o 
  -3  -8  17       45.05       49.51     15.55 o 
  -2  -8  17       31.39       29.55     14.45 o 
  -1  -8  17        7.79       30.49     14.16 o 
   0  -8  17        2.31       -6.07      8.02 o 
  -4  -7  17       66.70       54.31     15.20 o 
  -2  -7  17      138.30      191.92     21.06 o 
  -1  -7  17       53.35       52.68     17.92 o 
   0  -7  17        1.18       -5.00     17.48 o 
  -5  -6  17       95.98       89.14     17.56 o 
  -4  -6  17      116.47       97.73     17.63 o 
  -2  -6  17       27.21       37.49     12.64 o 
  -1  -6  17       45.84       49.93     14.39 o 
   0  -6  17       36.89       40.79     14.16 o 
  -5  -5  17        0.26       -5.51     11.08 o 
  -4  -5  17       36.78       31.27     14.03 o 
  -3  -5  17        7.97        4.70      7.15 o 
  -2  -5  17        9.01       14.29     10.53 o 
  -1  -5  17      164.91      182.04     21.77 o 
   0  -5  17      123.95      144.42     21.55 o 
  -5  -4  17       70.77       57.22     16.36 o 
  -4  -4  17      123.03      122.72     12.50 o 
  -3  -4  17        0.95        5.69      7.37 o 
  -2  -4  17       29.85       11.24     10.89 o 
  -1  -4  17       24.70       25.27     13.32 o 
   0  -4  17       34.29       29.42     12.73 o 
  -5  -3  17        1.60       -5.86      9.22 o 
  -4  -3  17        3.04       11.59      7.11 o 
  -3  -3  17       78.64       78.52      9.70 o 
  -2  -3  17      348.33      357.89     27.64 o 
  -1  -3  17      212.81      227.72     24.14 o 
  -5  -2  17      105.27      112.66     16.92 o 
  -4  -2  17       32.82       43.92      8.59 o 
  -3  -2  17       98.41       99.76     10.33 o 
  -2  -2  17      195.04      183.24     22.81 o 
  -1  -2  17        4.39       21.68     13.09 o 
  -5  -1  17       33.70       30.49      9.58 o 
  -4  -1  17       11.41        1.77      6.56 o 
  -3  -1  17       30.51       24.52      7.73 o 
  -2  -1  17       53.28       42.71     15.03 o 
                                                 
